# Supplementary material for: Trichloridobis(ethyl­diphenyl­phosphine)(tetra­hydro­furan)­molybdenum(III)
Source: Acta Crystallogr Sect E Struct Rep Online. 2010 Jun 16;66(Pt 7):m786. doi: 10.1107/S1600536810021690 (PMC3006780; doi:10.1107/S1600536810021690)
Supplement: Supplementary file 2 [file e-66-0m786-Isup2.hkl]

# 
# h,k,l, Fc-squared, Fo-squared, sigma(Fo-squared) and status flag 
# 
data_I
_shelx_title ' KT2kor in P2(1)/n           New: P21/c' 
_shelx_refln_list_code          4 
_shelx_F_calc_maximum      254.27 
_exptl_crystal_F_000      1444.00 
_reflns_d_resolution_high  0.7829 
 
loop_ 
 _symmetry_equiv_pos_as_xyz 
 'x, y, z' 
 '-x, y+1/2, -z+1/2' 
 '-x, -y, -z' 
 'x, -y-1/2, z-1/2' 
 
_cell_length_a    15.4370 
_cell_length_b    13.3562 
_cell_length_c    20.2292 
_cell_angle_alpha  90.000 
_cell_angle_beta  128.874 
_cell_angle_gamma  90.000 
 
_shelx_F_squared_multiplier     1.000 
 
loop_ 
 _refln_index_h 
 _refln_index_k 
 _refln_index_l 
 _refln_F_squared_calc 
 _refln_F_squared_meas 
 _refln_F_squared_sigma 
 _refln_observed_status 
   2   0   0      158.80      226.62     39.30 o 
   6   0   0      340.48       59.79    128.72 o 
   7   0   0      207.29      344.04    158.57 o 
   8   0   0      119.28      -26.90    170.76 o 
   9   0   0      300.05      333.86    226.02 o 
  10   0   0      650.35      414.66    199.02 o 
  11   0   0       20.01      -28.57    203.34 o 
  12   0   0      612.23      434.94    213.26 o 
  13   0   0      222.00      273.61    221.64 o 
  14   0   0      461.02      411.57    266.75 o 
  15   0   0      171.05      380.58    251.01 o 
   1   1   0     6700.19      -11.15     43.76 o 
   2   1   0     5372.52     6283.10     73.98 o 
   5   1   0     8065.72     8111.28    157.30 o 
   6   1   0      402.07      344.22     35.11 o 
   7   1   0      332.61      230.31    100.21 o 
   8   1   0       30.00      -41.42    110.60 o 
   9   1   0     2117.46     2285.85    124.32 o 
  10   1   0     3602.63     3663.23    153.84 o 
  11   1   0      117.19      114.46    147.53 o 
  12   1   0        0.82      -68.29    149.67 o 
  13   1   0        0.12       -4.17    157.88 o 
  14   1   0      263.35      220.83    162.96 o 
  15   1   0      454.13      505.32    172.58 o 
   2   2   0      664.08      905.92     31.73 o 
   3   2   0    11645.08    13069.58     88.41 o 
   4   2   0     8039.52     8134.58     55.96 o 
   5   2   0     9010.68     9052.88    260.97 o 
   6   2   0     4781.84     4293.28     70.30 o 
   7   2   0      941.18      877.13     51.82 o 
   8   2   0     1137.92     1086.30     87.52 o 
   9   2   0       29.60       41.82     43.96 o 
  10   2   0      422.63      308.16    126.53 o 
  11   2   0      262.03       99.78    133.21 o 
  12   2   0       67.24       67.38    147.64 o 
  13   2   0      315.46      266.40    158.21 o 
  14   2   0      702.61      797.66    167.28 o 
  15   2   0      136.43      247.19    172.37 o 
   1   3   0     2267.03     2566.62     55.92 o 
   3   3   0     8104.57     8150.60     75.35 o 
   4   3   0     6499.98     6916.30     93.22 o 
   5   3   0     2925.30     2782.38     55.86 o 
   6   3   0      106.74      131.51     41.67 o 
   7   3   0      881.24      705.33     41.19 o 
   8   3   0      865.78      818.65     78.09 o 
   9   3   0     4182.15     4817.12    132.17 o 
  10   3   0     4421.29     4714.28    141.67 o 
  11   3   0     1376.12     1404.39    134.79 o 
  12   3   0      269.06      378.37    135.00 o 
  13   3   0        0.81     -105.88    152.26 o 
  14   3   0      528.81      367.74    161.27 o 
  15   3   0      777.16      773.64    237.49 o 
   1   4   0    13381.04    14742.90    228.61 o 
   2   4   0     3423.17     3534.13     40.34 o 
   3   4   0      358.88      382.08     55.83 o 
   4   4   0     5009.58     5634.32     72.30 o 
   5   4   0    14425.89    14610.72    139.08 o 
   6   4   0     6126.66     5569.42     64.67 o 
   7   4   0     2758.05     2763.04     53.94 o 
   8   4   0      996.03     1053.34     49.34 o 
   9   4   0       61.81       70.88    109.72 o 
  10   4   0      451.84      360.27    113.32 o 
  11   4   0      545.31      529.15    127.01 o 
  12   4   0      221.15      181.09    135.51 o 
  13   4   0      168.79      166.94    137.04 o 
  14   4   0      379.20      521.83    147.91 o 
   1   5   0    15469.87    16731.35    231.44 o 
   2   5   0    29741.74    31870.36    393.97 o 
   3   5   0    13315.64    13605.85    181.07 o 
   4   5   0    20027.36    20369.19    267.02 o 
   5   5   0     2957.71     2901.15     68.54 o 
   6   5   0     1312.24     1368.84     68.58 o 
   7   5   0      910.30      881.21     67.89 o 
   8   5   0      194.81      286.35     63.33 o 
   9   5   0      657.38      616.28     89.08 o 
  10   5   0      270.14      141.04    111.43 o 
  11   5   0      265.46      225.08    114.78 o 
  12   5   0       32.29      150.18    130.30 o 
  13   5   0        7.17       15.76    134.55 o 
  14   5   0       96.88      222.14    163.28 o 
   1   6   0    31856.59    34467.29    368.21 o 
   2   6   0     1853.84     1647.53     48.79 o 
   3   6   0       34.12       -5.09     67.80 o 
   4   6   0     3708.25     3831.07     56.24 o 
   5   6   0    12075.94    12535.63    138.33 o 
   6   6   0     3235.45     3190.79     72.75 o 
   7   6   0     1485.75     1464.66     73.24 o 
   8   6   0     1030.45     1098.45     74.43 o 
   9   6   0      342.88      362.27     89.10 o 
  10   6   0       20.44       68.88    106.77 o 
  11   6   0       56.99       60.31    110.93 o 
  12   6   0      125.61      177.50    118.18 o 
  13   6   0      111.90       93.20    150.63 o 
  14   6   0      171.43       87.63    159.49 o 
   1   7   0     6427.10     6307.43    251.68 o 
   2   7   0    15512.03    15282.25    177.20 o 
   3   7   0    21865.31    21221.84    453.36 o 
   4   7   0     6068.19     5996.65    110.88 o 
   5   7   0      634.06      571.06     89.95 o 
   6   7   0      271.07      334.41     66.05 o 
   7   7   0      651.27      600.64     71.82 o 
   8   7   0     1993.65     2110.61     79.73 o 
   9   7   0       21.82      -11.00     87.95 o 
  10   7   0      657.02      652.37    106.84 o 
  11   7   0      301.00      273.58    123.72 o 
  12   7   0       16.11        6.30    131.76 o 
  13   7   0        0.80      -33.42    194.51 o 
  14   7   0        8.01     -152.82    312.08 o 
   0   8   0      706.77      709.52    259.47 o 
   1   8   0      815.87      772.46    187.37 o 
   2   8   0      874.22      902.61     98.76 o 
   3   8   0        2.86       -2.79     47.37 o 
   4   8   0      717.18      759.94     85.28 o 
   5   8   0     1809.47     1836.39     96.32 o 
   6   8   0     2171.38     2116.33    100.76 o 
   7   8   0     5500.52     5487.69    157.56 o 
   8   8   0     2010.43     2117.19    105.50 o 
   9   8   0      136.20      145.20    118.30 o 
  10   8   0       19.33      -61.19    149.86 o 
  11   8   0      323.71      287.46    162.56 o 
  12   8   0     1477.19     1232.89    231.68 o 
  13   8   0      690.56      709.98    174.46 o 
   1   9   0     1151.96      796.15    192.36 o 
   2   9   0     8211.26     8512.44    227.29 o 
   3   9   0     6894.36     6578.67    168.17 o 
   4   9   0     1847.72     1722.41    123.68 o 
   5   9   0       10.18       69.38    103.53 o 
   6   9   0       46.46       70.03     99.43 o 
   7   9   0     1510.85     1333.06    104.86 o 
   8   9   0     1424.13     1428.06    104.87 o 
   9   9   0     1200.78     1227.10    126.16 o 
  10   9   0      278.71      236.34    149.41 o 
  11   9   0      592.33      622.21    160.16 o 
  12   9   0       69.18       49.94    165.16 o 
  13   9   0        0.09        8.94    232.43 o 
   0  10   0     3051.23     3342.55    325.96 o 
   1  10   0     6133.75     6436.03    236.91 o 
   2  10   0     2818.97     3022.86    233.51 o 
   3  10   0       11.85      -84.82    196.88 o 
   4  10   0     1406.33     1471.91    218.26 o 
   5  10   0     1965.39     1950.38    106.46 o 
   6  10   0     2350.37     2278.55    107.25 o 
   7  10   0     1906.48     1948.68    112.79 o 
   8  10   0     1515.43     1371.72    109.30 o 
   9  10   0       28.79       65.88    125.34 o 
  10  10   0       21.21       81.02    151.73 o 
  11  10   0      161.01      236.09    158.02 o 
  12  10   0      766.82      633.73    169.63 o 
   1  11   0     5109.80     5033.96    252.27 o 
   2  11   0    10977.21    11554.54    282.72 o 
   3  11   0    11710.33    12052.26    411.97 o 
   4  11   0     3666.53     3613.00    229.21 o 
   5  11   0      706.06      495.30    171.89 o 
   6  11   0        0.69      -64.06    118.56 o 
   7  11   0      507.83      476.14    119.70 o 
   8  11   0     1120.21     1135.86    124.93 o 
   9  11   0       39.36       65.89    147.73 o 
  10  11   0       27.44      -97.41    179.20 o 
  11  11   0        0.97       65.19    187.51 o 
   0  12   0     5742.50     5628.41    363.55 o 
   1  12   0     6433.13     6367.05    265.06 o 
   2  12   0     4616.92     4555.33    258.30 o 
   3  12   0       34.77       -9.27    226.94 o 
   4  12   0      718.15      635.21    215.40 o 
   5  12   0      589.31      516.77    174.05 o 
   6  12   0      679.52      480.76    152.95 o 
   7  12   0      837.34     1150.78    176.39 o 
   8  12   0      269.47      335.49    192.91 o 
   9  12   0       16.10      -48.69    185.35 o 
  10  12   0        1.24      110.02    245.64 o 
   1  13   0     1081.21      895.86    239.17 o 
   2  13   0     3964.15     4007.26    250.31 o 
   3  13   0     4090.48     4437.42    456.58 o 
   4  13   0      801.20      708.54    227.19 o 
   5  13   0      223.86      139.66    175.86 o 
   6  13   0       92.71       90.05    159.66 o 
   7  13   0      300.21      171.18    152.35 o 
   8  13   0      742.42      594.29    198.05 o 
   9  13   0      170.24      199.77    198.30 o 
   0  14   0       39.15      101.98    352.39 o 
   1  14   0      151.46       28.29    243.78 o 
   2  14   0      684.58      604.52    249.51 o 
   3  14   0       79.37       81.15    234.29 o 
   4  14   0      288.52      212.83    228.05 o 
   5  14   0      301.54      294.29    178.80 o 
   6  14   0      592.49      628.86    168.96 o 
   7  14   0     1579.86     1608.62    167.63 o 
   8  14   0      530.82      533.83    203.25 o 
   1  15   0      216.71      249.20    242.78 o 
   2  15   0     1091.20     1013.52    249.92 o 
   3  15   0     1318.72     1122.82    240.57 o 
   4  15   0      287.54      262.06    242.39 o 
   5  15   0       32.82      338.01    195.38 o 
   6  15   0       83.01      261.59    173.39 o 
   7  15   0      144.90      171.77    214.23 o 
   0  16   0     1879.10     1565.87    373.49 o 
   1  16   0     1494.20     1256.44    258.54 o 
   2  16   0      533.98      282.35    248.58 o 
   3  16   0        8.13     -169.30    258.60 o 
   4  16   0      726.21      651.71    244.65 o 
   5  16   0      773.86      698.11    191.76 o 
   1  17   0      329.77      155.22    354.71 o 
 -15   1   1        0.03      -29.16    166.59 o 
 -14   1   1       13.19      119.89    157.62 o 
 -13   1   1        9.87     -125.64    152.99 o 
 -12   1   1      179.90      251.77    147.50 o 
 -11   1   1        4.26     -110.22    140.27 o 
 -10   1   1      105.97      109.03    124.89 o 
  -9   1   1      234.92      164.89    117.46 o 
  -8   1   1      531.08      486.63    106.16 o 
  -7   1   1     1339.75     1237.90     31.95 o 
  -6   1   1      255.31      279.81     43.14 o 
  -5   1   1     4918.67     5524.80     81.25 o 
  -4   1   1    17747.90    19928.59    276.55 o 
  -2   1   1     7335.88     8059.74     87.78 o 
  -1   1   1      152.75        5.99     61.13 o 
   0   1   1       22.65      -18.56     55.14 o 
   1   1   1       21.22       28.07     21.97 o 
   2   1   1      370.31      268.00     36.19 o 
   4   1   1        0.20      -29.92     48.57 o 
   5   1   1        0.38      -10.68     40.70 o 
   6   1   1        0.85        5.84     30.39 o 
   7   1   1      448.28      429.58    109.43 o 
   8   1   1     1414.64     1252.04    118.44 o 
   9   1   1      405.77      302.82    136.72 o 
  10   1   1       69.84       75.05    143.03 o 
  11   1   1       63.14       77.04    147.72 o 
  12   1   1        8.22       16.04    155.48 o 
  13   1   1        4.95      -46.07    155.88 o 
  14   1   1        5.32       79.76    165.14 o 
 -15   2   1       90.76      105.57    194.20 o 
 -14   2   1       35.72        0.69    156.80 o 
 -13   2   1       82.58       60.60    152.30 o 
 -12   2   1        0.40      -48.17    133.80 o 
 -11   2   1       10.46      -26.89    125.15 o 
 -10   2   1      117.04       47.64    124.70 o 
  -9   2   1      336.01      341.51     37.16 o 
  -8   2   1     2618.32     2452.33     75.18 o 
  -7   2   1      132.37      179.65     53.39 o 
  -6   2   1     1753.11     1578.50     65.97 o 
  -5   2   1      557.24      521.14     41.05 o 
  -4   2   1     6027.78     5822.98     89.85 o 
  -3   2   1     8604.72     9480.43     81.09 o 
  -2   2   1     2948.60     3284.35     40.46 o 
  -1   2   1     7624.31     9713.01    334.51 o 
   0   2   1     6780.70     8983.68    143.95 o 
   1   2   1      830.38      758.28     32.89 o 
   2   2   1     5050.33     5376.00     45.64 o 
   3   2   1     1193.38     1385.36     50.78 o 
   4   2   1    12184.45    12388.19    126.17 o 
   5   2   1      463.83      414.26     30.13 o 
   6   2   1      124.08      127.67     52.53 o 
   7   2   1        1.28        5.92     46.91 o 
   8   2   1      318.74      277.36     38.52 o 
   9   2   1      171.61       51.80    118.32 o 
  10   2   1       27.20      -68.83    124.77 o 
  11   2   1      157.31      132.07    144.81 o 
  12   2   1       24.60       18.67    150.78 o 
  13   2   1        1.78       93.82    154.98 o 
  14   2   1       40.31      166.58    166.23 o 
 -15   3   1        0.22      136.05    202.29 o 
 -14   3   1       60.08      -48.05    157.64 o 
 -13   3   1       15.30       14.29    137.45 o 
 -12   3   1      317.31      358.69    135.74 o 
 -11   3   1      483.45      414.97    125.74 o 
 -10   3   1       97.15       72.19    118.43 o 
  -9   3   1      160.63      179.53     76.87 o 
  -8   3   1        0.00      -41.34     74.38 o 
  -7   3   1       29.00       22.00     37.26 o 
  -6   3   1      585.69      562.78     49.17 o 
  -5   3   1       63.21       95.95     54.85 o 
  -4   3   1     1033.57     1148.40     63.00 o 
  -3   3   1      112.97      140.87     51.93 o 
  -2   3   1      353.59      378.11     39.89 o 
   1   3   1     3269.60     3504.34     40.78 o 
   2   3   1     1129.34     1076.91     47.19 o 
   3   3   1     4628.64     5389.87     62.34 o 
   4   3   1      587.15      636.32     52.71 o 
   5   3   1      415.65      430.69     48.58 o 
   6   3   1     3550.16     3527.84     95.40 o 
   7   3   1       15.67        5.74     75.55 o 
   8   3   1      235.66      151.29     76.54 o 
   9   3   1      208.00      108.66    117.11 o 
  10   3   1       37.61      -21.55    125.62 o 
  11   3   1       22.70       68.16    133.76 o 
  12   3   1        0.12      127.86    137.10 o 
  13   3   1       97.55      162.98    156.19 o 
  14   3   1       45.09      127.49    159.71 o 
 -15   4   1        1.48       54.31    194.23 o 
 -14   4   1      399.85      332.61    163.10 o 
 -13   4   1       26.83       54.48    136.44 o 
 -12   4   1       66.06       99.73    128.35 o 
 -11   4   1       69.56       31.58    124.83 o 
 -10   4   1      118.44      -34.24    112.31 o 
  -9   4   1       48.33       33.12     83.33 o 
  -8   4   1      774.89      682.85     55.69 o 
  -7   4   1     4595.60     4228.39     61.09 o 
  -6   4   1     2700.23     2706.11     67.19 o 
  -5   4   1       72.64       52.36     63.42 o 
  -4   4   1       23.32       19.32     49.03 o 
  -3   4   1     1706.50     1894.52     49.21 o 
  -2   4   1     3959.88     4092.00     92.44 o 
  -1   4   1      730.71      780.88     77.80 o 
   0   4   1       30.33       62.43     58.49 o 
   1   4   1      917.48      963.55     54.24 o 
   2   4   1      235.96      204.63     46.42 o 
   3   4   1     1513.43     1646.51     54.62 o 
   4   4   1     1938.03     1930.93     65.09 o 
   5   4   1     8456.22     8765.57    126.51 o 
   6   4   1     4003.50     3959.78     61.31 o 
   7   4   1      289.71      226.69     54.40 o 
   8   4   1       90.06      110.71     84.75 o 
   9   4   1      104.05      163.38    110.71 o 
  10   4   1      841.29      836.60    128.74 o 
  11   4   1      597.43      672.59    133.81 o 
  12   4   1       33.97       78.84    134.10 o 
  13   4   1      190.40      245.48    142.65 o 
  14   4   1        2.06       35.57    160.29 o 
 -15   5   1       11.10       92.01    217.87 o 
 -14   5   1        7.26       43.33    174.08 o 
 -13   5   1       15.83       26.00    152.20 o 
 -12   5   1      111.99       35.91    127.88 o 
 -11   5   1      756.12      764.96    114.60 o 
 -10   5   1      132.18       90.89    107.11 o 
  -9   5   1      608.05      609.60     61.82 o 
  -8   5   1      141.25       75.95     67.78 o 
  -7   5   1      209.55      172.78     66.33 o 
  -6   5   1     4777.11     4722.28     73.68 o 
  -5   5   1      113.11      128.63     67.23 o 
  -4   5   1     1367.98     1481.80     50.08 o 
  -3   5   1     2047.67     2177.82     57.65 o 
  -2   5   1      199.97      165.60     41.77 o 
  -1   5   1      495.91      477.65     66.71 o 
   0   5   1      566.83      535.65     51.96 o 
   1   5   1     8548.54     9050.00     90.35 o 
   2   5   1     3954.05     4414.33     75.03 o 
   3   5   1     2057.46     2099.17     61.75 o 
   4   5   1     1294.79     1325.55     63.69 o 
   5   5   1       35.52       -4.79     63.09 o 
   6   5   1     2622.94     2546.00     70.88 o 
   7   5   1      795.15      795.37     68.42 o 
   8   5   1      458.22      458.66     61.95 o 
   9   5   1        2.61      -74.33    106.78 o 
  10   5   1       51.78     -102.27    102.27 o 
  11   5   1        3.52      -49.46    123.48 o 
  12   5   1        7.61      157.33    131.91 o 
  13   5   1      181.53      171.64    137.98 o 
  14   5   1       34.79      133.78    223.12 o 
 -14   6   1      177.80      183.46    158.35 o 
 -13   6   1       53.12       -2.31    145.36 o 
 -12   6   1       32.41      -24.63    131.78 o 
 -11   6   1        0.35     -126.40    126.95 o 
 -10   6   1        5.27       40.69    120.60 o 
  -9   6   1     1388.24     1462.38     74.55 o 
  -8   6   1      458.52      397.47     70.72 o 
  -7   6   1      252.12      220.22     75.83 o 
  -6   6   1      727.49      665.82     73.20 o 
  -5   6   1      386.27      450.87     68.61 o 
  -4   6   1     1549.60     1802.45     65.32 o 
  -3   6   1       89.23       51.40     34.51 o 
  -2   6   1     2543.02     2704.21     65.85 o 
  -1   6   1     2288.92     2478.62     78.92 o 
   0   6   1      526.59      512.50     59.33 o 
   1   6   1       97.14      113.18     66.40 o 
   2   6   1        4.68       -5.61     31.00 o 
   3   6   1     2753.24     2826.83     62.30 o 
   4   6   1     2013.49     1815.82     70.71 o 
   5   6   1       65.20       18.97     70.84 o 
   6   6   1      786.11      674.91     68.41 o 
   7   6   1      162.96      122.07     69.70 o 
   8   6   1      574.43      572.57     72.20 o 
   9   6   1      109.42      197.24    104.28 o 
  10   6   1      293.46      254.47    112.84 o 
  11   6   1      304.56      256.45    116.78 o 
  12   6   1       26.83       47.85    148.59 o 
  13   6   1       52.46      -27.00    152.40 o 
 -14   7   1        6.33        8.19    205.73 o 
 -13   7   1        1.47       75.78    163.02 o 
 -12   7   1       21.55      -29.10    131.87 o 
 -11   7   1      269.76      304.29    123.60 o 
 -10   7   1      111.75      101.82    119.61 o 
  -9   7   1      842.92      708.71    102.28 o 
  -8   7   1       24.48      -68.52     80.82 o 
  -7   7   1       33.57       40.52     78.01 o 
  -6   7   1      660.72      665.44     74.65 o 
  -5   7   1     3665.15     3826.45     75.06 o 
  -4   7   1    13668.67    13477.77    311.46 o 
  -3   7   1     2159.68     2142.34     66.11 o 
  -2   7   1      608.53      539.31     29.78 o 
  -1   7   1      321.45      270.31     61.69 o 
   0   7   1        5.53       -3.28     38.19 o 
   1   7   1     5502.88     5661.22    142.89 o 
   2   7   1      299.86      235.87     79.54 o 
   3   7   1     5967.30     5776.07     98.59 o 
   4   7   1      893.31      850.06     69.51 o 
   5   7   1       86.96       70.64     73.33 o 
   6   7   1      433.85      306.53     77.35 o 
   7   7   1     1253.61     1279.78     83.90 o 
   8   7   1     2498.44     2389.53    104.68 o 
   9   7   1      729.91      724.11    118.23 o 
  10   7   1       89.29      -63.93    126.29 o 
  11   7   1       27.14      187.27    161.75 o 
  12   7   1       52.87      128.36    163.86 o 
  13   7   1       10.47      -54.60    194.61 o 
 -14   8   1       19.23       27.73    354.17 o 
 -13   8   1       11.25     -113.34    167.47 o 
 -12   8   1       72.31       40.49    158.97 o 
 -11   8   1      131.57      210.92    158.13 o 
 -10   8   1        1.84      -43.22    110.03 o 
  -9   8   1      454.19      451.53     98.83 o 
  -8   8   1      723.19      733.11     82.85 o 
  -7   8   1       73.69       56.97     76.02 o 
  -6   8   1        3.69       53.58     70.69 o 
  -5   8   1      172.67      190.94     93.45 o 
  -4   8   1      302.68      263.24    110.97 o 
  -3   8   1     1387.88     1211.74    108.40 o 
  -2   8   1     1128.54     1133.07     98.75 o 
  -1   8   1     1384.20     1680.37    186.44 o 
   0   8   1     1591.67     1645.40    189.45 o 
   1   8   1      260.00      305.99     89.21 o 
   2   8   1      129.87      142.72    100.02 o 
   3   8   1     2229.36     2115.63     96.11 o 
   4   8   1     2313.10     2229.73    102.13 o 
   5   8   1       62.82      113.45     91.93 o 
   6   8   1        1.62       42.40     80.93 o 
   7   8   1       91.33       90.61     83.44 o 
   8   8   1       16.72      -47.54    117.21 o 
   9   8   1        1.70       -8.29    148.25 o 
  10   8   1      290.94      218.85    154.31 o 
  11   8   1      140.05      160.97    159.38 o 
  12   8   1        0.51       60.92    166.46 o 
  13   8   1       25.99      -72.87    233.61 o 
 -13   9   1       74.15      271.19    204.75 o 
 -12   9   1       85.16      188.96    186.11 o 
 -11   9   1      156.32      219.63    150.48 o 
 -10   9   1       45.83      -14.35    143.57 o 
  -9   9   1       92.27       63.24    125.06 o 
  -8   9   1       20.89       18.02     99.68 o 
  -7   9   1      448.53      343.72    105.18 o 
  -6   9   1      405.13      458.53    101.18 o 
  -5   9   1      741.90      785.47    117.48 o 
  -4   9   1       23.00      -60.01    112.49 o 
  -3   9   1        3.46      -75.44    104.65 o 
  -2   9   1      498.33      481.38     86.28 o 
  -1   9   1       38.98      125.86    190.08 o 
   0   9   1        0.16       16.95    192.28 o 
   1   9   1      314.63      247.31    190.62 o 
   2   9   1      122.35      110.20    100.53 o 
   3   9   1       19.62       19.43    113.29 o 
   4   9   1       41.08       83.80     92.66 o 
   5   9   1        0.25       22.59     95.90 o 
   6   9   1      298.36      279.68     98.41 o 
   7   9   1      571.22      578.49    101.62 o 
   8   9   1      425.94      318.84    122.11 o 
   9   9   1       14.84       35.34    144.40 o 
  10   9   1      105.14      143.58    154.20 o 
  11   9   1       17.16      105.84    159.08 o 
  12   9   1       64.93      235.94    172.72 o 
 -12  10   1       60.37       56.17    186.48 o 
 -11  10   1        7.43      -24.86    185.05 o 
 -10  10   1       42.27      102.59    171.15 o 
  -9  10   1        1.94       16.93    144.98 o 
  -8  10   1     1012.18      921.24    117.97 o 
  -7  10   1      916.00      880.57    120.87 o 
  -6  10   1      252.63      120.19    114.36 o 
  -5  10   1       19.96       31.21    120.17 o 
  -4  10   1      186.21      270.73    118.04 o 
  -3  10   1      209.88      184.27    103.37 o 
  -2  10   1      902.09      958.77    217.10 o 
  -1  10   1      293.02      413.51    206.55 o 
   0  10   1      771.95      945.94    217.88 o 
   1  10   1        2.96     -209.23    209.23 o 
   2  10   1      948.00      790.55    210.70 o 
   3  10   1      106.68       28.45    113.77 o 
   4  10   1      839.62      864.13    117.79 o 
   5  10   1      975.87      767.32    114.43 o 
   6  10   1      534.90      396.30     99.91 o 
   7  10   1       21.08        8.23    104.42 o 
   8  10   1        4.08       -6.58    118.68 o 
   9  10   1       83.15       35.26    143.01 o 
  10  10   1       87.49      -63.46    152.73 o 
  11  10   1       50.02       83.05    159.25 o 
 -12  11   1        0.88      132.46    234.42 o 
 -11  11   1       11.63      163.34    184.01 o 
 -10  11   1       48.86      -36.72    179.37 o 
  -9  11   1       10.77      -67.35    146.10 o 
  -8  11   1       22.19       87.75    117.40 o 
  -7  11   1       51.80       38.86    116.37 o 
  -6  11   1       26.81       81.18    146.03 o 
  -5  11   1      184.52       39.97    165.62 o 
  -4  11   1      419.43      279.67    215.21 o 
  -3  11   1      281.76      147.32    213.88 o 
  -2  11   1       65.02      131.76    213.40 o 
  -1  11   1       58.71      -94.49    210.83 o 
   0  11   1       32.63       -8.18    217.33 o 
   1  11   1       28.55      -49.53    209.73 o 
   2  11   1       27.25      124.98    214.94 o 
   3  11   1      217.78      135.64    212.79 o 
   4  11   1      245.13      251.84    113.60 o 
   5  11   1       24.14      -71.11    120.66 o 
   6  11   1      200.83      180.31    120.23 o 
   7  11   1      259.41      230.75    119.06 o 
   8  11   1        0.31      -38.69    139.58 o 
   9  11   1        1.74      -95.37    175.24 o 
  10  11   1       34.21      -19.20    182.71 o 
  11  11   1       40.87        5.73    193.76 o 
 -11  12   1       15.57     -101.41    261.65 o 
 -10  12   1        4.50      -88.23    262.63 o 
  -9  12   1       37.57      126.93    180.98 o 
  -8  12   1      122.54       51.77    146.32 o 
  -7  12   1       25.85       89.61    149.77 o 
  -6  12   1       64.36      185.62    151.26 o 
  -5  12   1       27.60      -33.90    172.07 o 
  -4  12   1       10.59      100.99    217.11 o 
  -3  12   1      554.67      519.73    227.63 o 
  -2  12   1       62.57      106.36    227.54 o 
  -1  12   1        5.71       53.67    223.07 o 
   0  12   1       21.73       29.61    227.64 o 
   1  12   1       15.80       28.79    227.20 o 
   2  12   1      614.81      488.07    225.58 o 
   3  12   1       18.03       99.99    219.17 o 
   4  12   1      292.43      246.97    173.99 o 
   5  12   1      218.88      361.10    174.01 o 
   6  12   1      278.82      189.43    150.09 o 
   7  12   1       69.27       68.41    147.57 o 
   8  12   1        1.37      -58.34    187.05 o 
   9  12   1       42.58       29.92    237.86 o 
  10  12   1       10.23     -180.08    250.92 o 
 -10  13   1       10.42     -176.90    268.16 o 
  -9  13   1        0.07       -6.42    197.69 o 
  -8  13   1       47.99       42.42    185.84 o 
  -7  13   1      162.16      177.28    158.06 o 
  -6  13   1      413.55      465.72    180.31 o 
  -5  13   1      735.40      930.48    185.03 o 
  -4  13   1      251.61      278.04    224.68 o 
  -3  13   1        4.54     -159.50    229.50 o 
  -2  13   1        3.28       22.42    236.85 o 
  -1  13   1        8.41       88.22    232.14 o 
   0  13   1      136.29      109.87    231.29 o 
   1  13   1      631.55      507.31    238.43 o 
   2  13   1      347.79      269.88    232.87 o 
   3  13   1      126.69      159.27    226.66 o 
   4  13   1       56.19      145.98    180.46 o 
   5  13   1       64.28       70.75    177.80 o 
   6  13   1      140.70      114.63    155.60 o 
   7  13   1       88.95      141.45    193.69 o 
   8  13   1       54.27       13.21    191.56 o 
   9  13   1        2.59     -145.19    338.40 o 
  -9  14   1       27.18       51.80    247.94 o 
  -8  14   1        3.48      -36.16    209.35 o 
  -7  14   1       28.76       17.87    162.26 o 
  -6  14   1       31.02       -2.95    184.10 o 
  -5  14   1       34.73       59.38    190.90 o 
  -4  14   1        1.19       16.12    229.41 o 
  -3  14   1        4.67     -216.30    239.25 o 
  -2  14   1      396.01      641.77    243.20 o 
  -1  14   1      172.02      421.92    245.38 o 
   0  14   1      102.08      264.22    244.99 o 
   1  14   1       42.37     -163.91    232.13 o 
   2  14   1      103.62       57.28    242.97 o 
   3  14   1       40.30      303.83    234.66 o 
   4  14   1       25.78      103.41    185.11 o 
   5  14   1        8.75      -52.84    177.96 o 
   6  14   1       91.82      141.86    163.59 o 
   7  14   1       17.71     -120.93    209.83 o 
   8  14   1        9.26     -127.77    202.85 o 
  -7  15   1        3.69       67.58    169.45 o 
  -6  15   1       19.75      272.50    191.03 o 
  -5  15   1      167.21      402.47    198.11 o 
  -4  15   1      559.81      453.57    239.44 o 
  -3  15   1      282.10       72.57    236.23 o 
  -2  15   1       55.30      -10.28    243.09 o 
  -1  15   1        5.54      -85.69    250.56 o 
   0  15   1      111.73     -249.89    249.89 o 
   1  15   1      151.52      219.42    251.37 o 
   2  15   1       75.37       18.72    233.34 o 
   3  15   1      311.60      343.32    242.04 o 
   4  15   1      108.01      121.04    197.88 o 
   5  15   1        2.37       50.96    186.88 o 
   6  15   1       20.55       85.93    170.27 o 
  -5  16   1        0.43      106.02    193.97 o 
  -4  16   1      144.16       36.06    242.42 o 
  -3  16   1       55.18      251.39    257.04 o 
  -2  16   1        0.00      212.90    244.16 o 
  -1  16   1       71.85       75.07    251.57 o 
   0  16   1        3.35     -202.14    261.86 o 
   1  16   1       84.76      215.67    257.49 o 
   2  16   1      190.85      -81.45    249.84 o 
   3  16   1      242.81      377.76    265.51 o 
   4  16   1      569.06      828.32    202.47 o 
 -16   0   2      193.08      328.40    344.17 o 
 -15   0   2      512.28      692.63    323.74 o 
 -14   0   2       42.21       47.32    229.81 o 
 -13   0   2       10.01      -53.34    214.88 o 
 -12   0   2       33.69       21.73    256.54 o 
 -11   0   2     1967.91     2278.66    301.03 o 
 -10   0   2     3598.01     3288.84    210.87 o 
  -9   0   2     2479.17     2589.52    188.51 o 
  -8   0   2     1818.55     2012.61    140.46 o 
  -7   0   2      907.31     1009.86    136.01 o 
  -6   0   2      358.59      321.47     37.38 o 
  -3   0   2     6415.38     6918.79     84.75 o 
   0   0   2       18.68       60.34     31.94 o 
   1   0   2      513.53      645.49     38.25 o 
   2   0   2     5923.00     5946.75     71.09 o 
   3   0   2       20.02       22.60     53.23 o 
   4   0   2    12835.00    13217.29    356.90 o 
   5   0   2     6621.48     6324.68    152.50 o 
   6   0   2       88.18      169.53    140.34 o 
   7   0   2        0.30      -44.89    185.44 o 
   8   0   2      264.61      309.98    183.16 o 
   9   0   2     4204.96     4738.46    263.96 o 
  10   0   2     1298.44     1342.56    211.99 o 
  11   0   2       14.14     -104.30    211.04 o 
  12   0   2        5.78       43.37    221.23 o 
  13   0   2       80.71      103.77    235.43 o 
  14   0   2      500.95      799.95    251.12 o 
 -16   1   2       10.17       57.03    238.80 o 
 -15   1   2       59.42       23.86    234.82 o 
 -14   1   2      306.84      279.75    159.87 o 
 -13   1   2       18.08       44.52    151.00 o 
 -12   1   2      123.25      236.78    146.28 o 
 -11   1   2     3897.97     4135.23    142.11 o 
 -10   1   2      723.95      688.77    117.20 o 
  -9   1   2        1.43        5.38    106.18 o 
  -8   1   2     2399.98     2451.35     75.63 o 
  -7   1   2    18958.98    19242.03    272.41 o 
  -6   1   2    25485.79    24908.07    302.42 o 
  -3   1   2       62.47      108.61     35.46 o 
  -2   1   2     4667.29     6005.41    208.77 o 
  -1   1   2    64652.15    43784.29  17043.14 o 
   1   1   2     1617.46     1692.18     32.94 o 
   2   1   2     3256.51     3716.88     50.85 o 
   3   1   2     1674.25     1692.99     45.58 o 
   4   1   2     2732.31     2838.63    103.86 o 
   5   1   2     9215.91     9583.64    171.63 o 
   6   1   2       66.20       71.00     33.44 o 
   7   1   2      356.56      216.63    110.05 o 
   8   1   2     1412.84     1630.14    135.86 o 
   9   1   2      405.28      360.63    142.05 o 
  10   1   2      446.84      425.95    146.09 o 
  11   1   2        1.04       48.95    153.40 o 
  12   1   2      193.80      177.60    157.32 o 
  13   1   2     1260.64     1237.07    177.07 o 
  14   1   2      553.09      566.56    167.19 o 
 -16   2   2      488.27      230.99    231.49 o 
 -15   2   2      842.55      580.50    346.34 o 
 -14   2   2      304.44      233.13    185.82 o 
 -13   2   2       32.69      -75.71    151.83 o 
 -12   2   2      154.58      132.20    130.27 o 
 -11   2   2     3713.67     4014.15    139.37 o 
 -10   2   2     7034.04     6504.05    278.56 o 
  -9   2   2     4586.27     4548.35    128.72 o 
  -8   2   2     6290.89     6662.92    144.24 o 
  -7   2   2     1887.65     1601.29     34.87 o 
  -6   2   2     1464.09     1281.33     43.98 o 
  -5   2   2    15277.66    14782.60    156.21 o 
  -4   2   2    37247.46    41619.04    276.54 o 
  -3   2   2     5375.35     5729.42     61.67 o 
  -2   2   2     1036.12     1030.08     70.98 o 
   0   2   2      355.45      445.73     70.22 o 
   1   2   2     5842.65     6260.34     87.38 o 
   2   2   2      452.59      486.92     55.17 o 
   3   2   2      338.48      207.61     47.67 o 
   4   2   2    10670.95    10573.66    119.51 o 
   5   2   2     1475.32     1353.15     50.46 o 
   6   2   2        4.64      -23.14     52.30 o 
   7   2   2      287.28      187.37     46.79 o 
   8   2   2     1358.40     1321.81    122.64 o 
   9   2   2     7432.99     8431.70    159.38 o 
  10   2   2     4005.30     4576.97    146.61 o 
  11   2   2      787.27      887.35    151.28 o 
  12   2   2       44.08       42.35    160.57 o 
  13   2   2       64.61       47.28    157.74 o 
  14   2   2      852.14      667.48    199.07 o 
 -16   3   2        0.70      145.64    305.68 o 
 -15   3   2       51.83      105.77    213.84 o 
 -14   3   2      407.96      396.40    164.95 o 
 -13   3   2      490.26      563.68    157.94 o 
 -12   3   2     1410.29     1392.74    135.50 o 
 -11   3   2     5344.13     5301.99    143.81 o 
 -10   3   2     1088.64      948.29    123.03 o 
  -9   3   2     1981.75     1950.87     82.46 o 
  -8   3   2     3018.03     3095.60     94.78 o 
  -7   3   2    17683.20    17825.70    202.08 o 
  -6   3   2    28304.71    27857.88    174.07 o 
  -5   3   2     7926.40     8333.26     73.54 o 
  -4   3   2      229.70      307.76     62.27 o 
  -3   3   2        7.58       25.89     54.35 o 
  -2   3   2     8001.63     8821.92    173.09 o 
  -1   3   2     3811.45     4583.26    327.15 o 
   0   3   2      196.85      228.90     76.25 o 
   2   3   2     4850.25     5990.37    140.11 o 
   3   3   2      970.68     1130.74     53.91 o 
   4   3   2      729.69      648.34     50.90 o 
   5   3   2     5357.18     5396.38     59.20 o 
   6   3   2     1021.50     1027.51     40.34 o 
   7   3   2     1192.90     1206.38     80.88 o 
   8   3   2     4763.97     5502.98    123.78 o 
   9   3   2      176.70      124.90    125.26 o 
  10   3   2      449.71      413.92    130.12 o 
  11   3   2      358.29      387.99    136.41 o 
  12   3   2      814.21      849.06    168.02 o 
  13   3   2     1637.26     1769.87    374.36 o 
  14   3   2      370.53      522.49    336.20 o 
 -15   4   2      550.50      598.06    236.70 o 
 -14   4   2       80.47        3.65    154.77 o 
 -13   4   2      132.61       -8.44    153.83 o 
 -12   4   2      185.24       26.98    144.18 o 
 -11   4   2     2000.29     2080.92    130.22 o 
 -10   4   2     4654.66     4911.46    122.71 o 
  -9   4   2     4237.05     4145.09    124.10 o 
  -8   4   2     4563.58     4792.27     62.42 o 
  -7   4   2     1161.17     1236.18     64.15 o 
  -6   4   2      807.93      870.14     69.51 o 
  -5   4   2     9184.36     9470.91    205.90 o 
  -4   4   2    14565.50    15109.13    177.69 o 
  -2   4   2     2702.29     2617.71     99.17 o 
  -1   4   2      113.06       82.29    183.54 o 
   0   4   2       11.79       21.18     58.43 o 
   1   4   2    10993.16    12057.77     99.04 o 
   2   4   2     1903.12     1831.63     61.15 o 
   3   4   2     5476.40     5663.36     70.62 o 
   4   4   2     4898.64     5159.45     66.00 o 
   5   4   2      420.73      405.84     61.31 o 
   6   4   2        0.04      -18.84     51.23 o 
   7   4   2      231.90      242.11     55.89 o 
   8   4   2     1009.52     1002.25     87.75 o 
   9   4   2     2600.86     2967.34    121.33 o 
  10   4   2     2841.05     2843.66    134.27 o 
  11   4   2      783.07      682.64    134.45 o 
  12   4   2       51.78      163.96    156.93 o 
  13   4   2       57.31      -19.77    186.67 o 
 -15   5   2       33.77       86.54    189.15 o 
 -14   5   2      134.70      120.32    154.28 o 
 -13   5   2       70.17      128.29    149.10 o 
 -12   5   2      182.66       70.30    147.87 o 
 -11   5   2     1437.58     1622.72    133.11 o 
 -10   5   2     1328.93     1294.90    100.22 o 
  -9   5   2      140.89      131.00     71.04 o 
  -8   5   2      709.43      767.43     74.20 o 
  -7   5   2     5875.14     6096.35     87.12 o 
  -6   5   2    28368.75    30519.07    241.05 o 
  -5   5   2    11231.66    11393.72    158.60 o 
  -4   5   2     1174.89     1197.76     60.18 o 
  -3   5   2     2056.89     2173.39     77.20 o 
  -2   5   2    21924.56    24380.13    629.34 o 
  -1   5   2    38800.12    43817.64    593.86 o 
   1   5   2    10655.34    11203.67    182.71 o 
   2   5   2       40.15        8.29     49.15 o 
   3   5   2     1033.40     1116.01     59.87 o 
   4   5   2      877.95      909.06     68.76 o 
   5   5   2     3245.65     3388.56     78.95 o 
   6   5   2      463.71      332.91     69.27 o 
   7   5   2     1971.44     2051.06     71.43 o 
   8   5   2      823.92      902.84     89.00 o 
   9   5   2        1.22      -85.48    111.09 o 
  10   5   2      157.14      129.70    117.11 o 
  11   5   2      117.95       13.04    148.23 o 
  12   5   2      556.08      437.24    157.86 o 
  13   5   2      600.16      633.91    170.18 o 
 -15   6   2       62.75        5.01    177.11 o 
 -14   6   2       17.15      -93.61    171.72 o 
 -13   6   2       77.41      138.16    146.54 o 
 -12   6   2       86.33       90.93    130.55 o 
 -11   6   2      450.72      464.49    128.92 o 
 -10   6   2      778.97      714.54    100.76 o 
  -9   6   2     2400.03     2217.99     85.43 o 
  -8   6   2     2407.24     2380.86     85.37 o 
  -7   6   2     2224.24     2229.45     81.23 o 
  -6   6   2     1258.57     1341.84     75.27 o 
  -5   6   2     6401.76     6194.35     91.56 o 
  -4   6   2    25587.13    26988.92    273.39 o 
  -3   6   2    43288.10    46334.25    505.18 o 
  -2   6   2    12475.18    13000.94    316.75 o 
  -1   6   2      921.88      756.13     38.46 o 
   0   6   2     1181.26     1083.54     48.24 o 
   1   6   2     8423.83     8295.81    217.44 o 
   2   6   2    15855.73    16329.53    136.64 o 
   3   6   2    10202.82    10751.28    133.05 o 
   4   6   2     4091.71     4577.61     91.86 o 
   5   6   2      199.58      125.24     74.88 o 
   6   6   2      255.68      272.97     77.65 o 
   7   6   2      681.49      563.75     80.05 o 
   8   6   2        0.70        8.75    100.36 o 
   9   6   2       87.95      202.31    122.83 o 
  10   6   2      762.11      494.03    132.54 o 
  11   6   2      254.68      242.31    136.04 o 
  12   6   2        4.42      -22.78    151.93 o 
  13   6   2        0.15       82.64    189.18 o 
 -14   7   2      145.80       49.13    239.43 o 
 -13   7   2      666.36      731.91    161.01 o 
 -12   7   2     1121.82     1218.23    132.54 o 
 -11   7   2      287.62      196.30    123.84 o 
 -10   7   2      324.36      337.43    102.92 o 
  -9   7   2       89.49       42.58     83.13 o 
  -8   7   2     4129.94     4074.30     89.95 o 
  -7   7   2     4325.47     4509.90     90.99 o 
  -6   7   2     7442.76     7461.49     90.79 o 
  -5   7   2     3206.29     3207.16     97.15 o 
  -4   7   2       33.51       49.86     50.82 o 
  -3   7   2     3080.11     2878.82     87.73 o 
  -2   7   2     7299.89     7074.87    137.46 o 
  -1   7   2    10299.98     9485.89    245.41 o 
   0   7   2    11606.46    11204.86    370.76 o 
   1   7   2     8354.70     8620.40    171.05 o 
   2   7   2      342.43      288.74     37.09 o 
   3   7   2      593.62      533.71     53.44 o 
   4   7   2        2.35       38.84     70.55 o 
   5   7   2      519.62      616.82     76.98 o 
   6   7   2     1156.34     1132.13     83.67 o 
   7   7   2     1950.81     1999.03     88.04 o 
   8   7   2     1168.17     1134.81    105.37 o 
   9   7   2       26.15       -4.12    122.93 o 
  10   7   2      133.14       31.78    132.93 o 
  11   7   2      476.11      590.51    168.94 o 
  12   7   2      906.61      881.54    196.05 o 
 -14   8   2       76.31      216.60    204.47 o 
 -13   8   2      127.92       99.53    194.89 o 
 -12   8   2       47.03      143.50    183.28 o 
 -11   8   2      864.92     1099.19    177.65 o 
 -10   8   2     1709.10     1602.34    103.42 o 
  -9   8   2     3021.78     3249.58    101.00 o 
  -8   8   2     7339.58     7450.30    102.30 o 
  -7   8   2     1269.85     1104.31     84.56 o 
  -6   8   2      180.70      245.32     73.25 o 
  -5   8   2     2117.41     2053.28     76.04 o 
  -4   8   2     5294.81     5323.44    170.34 o 
  -3   8   2    13265.45    11778.57    638.64 o 
  -2   8   2     3062.79     3099.41    184.88 o 
  -1   8   2      143.96      110.87     20.70 o 
   0   8   2      506.09      455.86     52.00 o 
   1   8   2     1508.91     1307.97    101.86 o 
   2   8   2     3378.01     3373.70    139.86 o 
   3   8   2     1230.70     1188.00     74.33 o 
   4   8   2       11.75      -42.70     69.12 o 
   5   8   2      671.78      679.86     79.12 o 
   6   8   2       17.13      -41.44     81.65 o 
   7   8   2      209.45      133.37     95.42 o 
   8   8   2      427.17      410.80    119.67 o 
   9   8   2      785.32      883.98    150.94 o 
  10   8   2     1758.98     1735.36    163.63 o 
  11   8   2      676.17      605.59    165.57 o 
  12   8   2      172.66      325.81    199.89 o 
 -13   9   2     1291.24     1411.34    210.96 o 
 -12   9   2     2173.00     2641.88    200.09 o 
 -11   9   2      683.25      859.57    184.47 o 
 -10   9   2       44.03     -111.07    142.35 o 
  -9   9   2      523.75      413.24    112.13 o 
  -8   9   2     4384.34     4242.09    127.76 o 
  -7   9   2     7431.09     7248.21    159.47 o 
  -6   9   2     2253.17     1985.52     69.99 o 
  -5   9   2     1154.34     1009.27    122.91 o 
  -4   9   2      197.75      198.40    111.24 o 
  -3   9   2      290.03      213.64     98.35 o 
  -2   9   2     2375.54     2158.61     82.52 o 
  -1   9   2        1.17       15.43    197.44 o 
   0   9   2       77.83       50.99     44.92 o 
   1   9   2     1206.26     1123.57     97.27 o 
   2   9   2      641.55      610.17    113.88 o 
   3   9   2      244.53      244.44    109.88 o 
   4   9   2        4.27      -13.74    118.72 o 
   5   9   2      665.20      635.12    117.41 o 
   6   9   2     2203.09     2063.13    107.88 o 
   7   9   2     4096.08     3978.97    113.33 o 
   8   9   2     1375.85     1423.10    130.02 o 
   9   9   2       23.64       47.10    144.94 o 
  10   9   2       22.71      -17.02    153.45 o 
  11   9   2     1110.22      907.22    190.51 o 
  12   9   2     1489.84     1577.50    346.23 o 
 -13  10   2       17.79       71.89    192.72 o 
 -12  10   2        7.59      137.29    181.36 o 
 -11  10   2       78.77      201.80    173.89 o 
 -10  10   2      614.26      646.24    146.64 o 
  -9  10   2     2691.82     2742.58    127.21 o 
  -8  10   2     4479.71     4561.17    136.56 o 
  -7  10   2     1140.90     1056.46    121.68 o 
  -6  10   2      396.71      238.01    119.28 o 
  -5  10   2     1135.26      911.41    127.78 o 
  -4  10   2     8738.52     8589.82    190.28 o 
  -3  10   2    14710.19    14423.24    284.79 o 
  -2  10   2     4526.24     4444.80    228.04 o 
  -1  10   2        0.42      -60.03    204.92 o 
   0  10   2      131.35       27.60    210.71 o 
   1  10   2     2422.63     2155.16    112.34 o 
   2  10   2     4362.13     4211.24    126.92 o 
   3  10   2     1404.31     1250.89    126.39 o 
   4  10   2       70.63       69.52    117.98 o 
   5  10   2       49.52        3.10    112.22 o 
   6  10   2        0.08      -20.45    120.54 o 
   7  10   2      321.10      197.18    115.57 o 
   8  10   2      412.80      379.17    142.22 o 
   9  10   2      261.76      250.79    179.03 o 
  10  10   2      285.94      264.03    178.44 o 
  11  10   2      350.97      463.68    198.14 o 
 -12  11   2      238.21      295.31    196.08 o 
 -11  11   2       27.72      -86.13    186.30 o 
 -10  11   2       19.44      -62.69    150.11 o 
  -9  11   2       39.33       63.36    144.97 o 
  -8  11   2     1421.44     1261.66    122.85 o 
  -7  11   2     2693.25     2887.31    130.34 o 
  -6  11   2     2659.93     2644.86    180.57 o 
  -5  11   2     3223.17     2855.53    222.95 o 
  -4  11   2     1143.05     1122.17    220.17 o 
  -3  11   2      425.03      160.14    213.46 o 
  -2  11   2     3505.26     3046.59    235.52 o 
  -1  11   2     4360.16     4096.62    235.03 o 
   0  11   2     8134.06     7594.76    256.19 o 
   1  11   2     8830.50     9038.33    497.99 o 
   2  11   2     1577.51     1254.33    226.74 o 
   3  11   2       33.89       55.35    115.65 o 
   4  11   2       30.41       58.01    112.08 o 
   5  11   2      314.73      256.13    118.23 o 
   6  11   2     1336.11     1232.04    124.69 o 
   7  11   2     1257.72     1312.37    144.15 o 
   8  11   2       93.13      127.26    143.96 o 
   9  11   2        1.21      -11.39    179.43 o 
  10  11   2        1.56      118.80    186.61 o 
 -11  12   2        0.27       98.64    250.53 o 
 -10  12   2      114.53      142.51    179.62 o 
  -9  12   2     1436.14     1755.11    197.80 o 
  -8  12   2     1934.76     1947.89    163.25 o 
  -7  12   2       52.65      180.93    157.17 o 
  -6  12   2       65.50       18.52    178.77 o 
  -5  12   2      753.06      520.87    213.67 o 
  -4  12   2     8495.47     8379.21    277.10 o 
  -3  12   2    15411.60    16293.92    435.43 o 
  -2  12   2     4541.80     4339.91    250.65 o 
  -1  12   2      487.93      510.41    235.56 o 
   0  12   2       37.41     -194.36    231.94 o 
   1  12   2     1479.29     1385.65    236.11 o 
   2  12   2     4502.09     4252.10    246.18 o 
   3  12   2     1699.91     1617.62    374.60 o 
   4  12   2      445.58      385.24    172.87 o 
   5  12   2      119.54      187.60    156.59 o 
   6  12   2       19.04       -0.40    149.01 o 
   7  12   2      200.25      184.40    181.91 o 
   8  12   2      131.70       -8.42    184.10 o 
   9  12   2        7.02      -18.04    254.82 o 
 -10  13   2       12.36       13.70    188.16 o 
  -9  13   2       29.50       44.83    183.79 o 
  -8  13   2     1464.78     1406.27    164.79 o 
  -7  13   2     2111.25     2212.47    165.82 o 
  -6  13   2     1038.98     1057.47    188.82 o 
  -5  13   2      866.86      859.89    224.97 o 
  -4  13   2       63.67      -12.75    228.24 o 
  -3  13   2     1013.70      701.61    240.39 o 
  -2  13   2      246.27      152.16    236.18 o 
  -1  13   2      473.18      365.22    233.21 o 
   0  13   2     1159.68      749.88    235.70 o 
   1  13   2     1410.35     1356.20    238.88 o 
   2  13   2      205.57      341.86    224.00 o 
   3  13   2        2.33     -151.21    220.59 o 
   4  13   2        1.86       85.21    177.52 o 
   5  13   2       31.97      -26.51    159.45 o 
   6  13   2      928.21      939.47    205.59 o 
   7  13   2     1158.04     1393.62    203.10 o 
   8  13   2      225.74      205.10    195.99 o 
  -9  14   2     1602.06     1835.21    223.08 o 
  -8  14   2     1193.78     1344.18    168.82 o 
  -7  14   2       13.73       89.01    159.87 o 
  -6  14   2       60.45       52.55    187.75 o 
  -5  14   2       35.40      118.17    236.52 o 
  -4  14   2     1254.87     1140.04    245.91 o 
  -3  14   2     2121.52     2026.96    255.73 o 
  -2  14   2      454.28      433.82    247.62 o 
  -1  14   2       17.75      -50.19    241.81 o 
   0  14   2       33.90       86.05    241.84 o 
   1  14   2      115.61      -38.85    238.81 o 
   2  14   2      660.27      455.89    236.78 o 
   3  14   2      317.50      164.13    227.55 o 
   4  14   2        7.16       65.04    178.78 o 
   5  14   2      153.62      246.27    164.66 o 
   6  14   2       19.82      -42.59    159.49 o 
   7  14   2      259.31      240.71    202.63 o 
  -8  15   2      898.49      928.51    251.38 o 
  -7  15   2     1731.43     1690.52    178.69 o 
  -6  15   2      706.34      634.60    202.96 o 
  -5  15   2     1049.40      769.06    248.50 o 
  -4  15   2      222.34      205.52    240.96 o 
  -3  15   2      127.36      -13.85    246.85 o 
  -2  15   2      381.67      382.05    254.42 o 
  -1  15   2       67.50      -16.14    245.80 o 
   0  15   2      165.72      127.35    251.71 o 
   1  15   2      184.90      321.77    252.55 o 
   2  15   2      267.82       98.63    240.95 o 
   3  15   2       55.99     -110.83    249.28 o 
   4  15   2      126.45       68.26    191.47 o 
   5  15   2      266.93      200.51    168.74 o 
   6  15   2     1075.75     1066.63    247.82 o 
  -6  16   2       62.08      275.44    316.64 o 
  -5  16   2      297.44      287.15    232.01 o 
  -4  16   2     1325.91     1395.43    255.91 o 
  -3  16   2     1890.11     1535.23    255.07 o 
  -2  16   2      803.84      739.28    272.88 o 
  -1  16   2      158.94       24.64    260.68 o 
   0  16   2        0.15     -102.52    241.00 o 
   1  16   2      534.58      397.02    267.81 o 
   2  16   2     1324.88     1571.12    285.30 o 
   3  16   2      712.18      858.55    212.86 o 
   4  16   2      224.53      165.57    195.28 o 
 -16   1   3       43.09        4.93    242.39 o 
 -15   1   3        0.01      161.71    225.37 o 
 -14   1   3       20.59      -13.78    215.92 o 
 -13   1   3        2.17      -93.59    172.97 o 
 -12   1   3       13.32       -2.06    142.80 o 
 -11   1   3       84.11      104.37    123.37 o 
 -10   1   3      138.08      111.69     38.48 o 
  -9   1   3     1511.23     1600.52     62.39 o 
  -8   1   3     4811.77     4485.56    146.62 o 
  -7   1   3      407.84      311.33     33.55 o 
  -6   1   3      303.97      368.45     45.62 o 
  -5   1   3     3502.99     3681.13     62.59 o 
  -4   1   3        0.89       18.05     44.66 o 
  -3   1   3       19.64       41.70     47.09 o 
  -2   1   3     1299.63     1416.31     45.51 o 
  -1   1   3     1467.40     1653.97     57.90 o 
   0   1   3     6971.76     7397.72     65.28 o 
   1   1   3     1657.91     1758.16     51.16 o 
   2   1   3      184.18      145.39     60.90 o 
   3   1   3     1309.11     1521.30     49.33 o 
   4   1   3     2187.72     2280.53     41.42 o 
   5   1   3     4003.98     3550.77    126.99 o 
   6   1   3       60.65       69.21     43.16 o 
   7   1   3       65.37       53.81     32.74 o 
   8   1   3       19.88      133.29    139.74 o 
   9   1   3       17.14       61.77    145.34 o 
  10   1   3        0.41      -55.96    145.05 o 
  11   1   3        6.85      -21.62    151.11 o 
  12   1   3        7.15      -11.73    181.69 o 
  13   1   3        0.19      110.53    236.02 o 
 -16   2   3       40.70     -124.06    229.16 o 
 -15   2   3        4.27      -88.59    233.84 o 
 -14   2   3        9.64       17.42    216.14 o 
 -13   2   3      120.11      176.68    153.29 o 
 -12   2   3      130.59      103.85    144.62 o 
 -11   2   3        6.48        3.23    137.41 o 
 -10   2   3      763.64      766.49     69.95 o 
  -9   2   3      645.30      535.97     67.79 o 
  -8   2   3      108.04      108.66     37.66 o 
  -7   2   3     1309.57     1445.37     52.66 o 
  -6   2   3     1357.56     1264.38     59.02 o 
  -5   2   3    21736.90    24115.93    142.00 o 
  -4   2   3     5786.42     5944.94     73.05 o 
  -3   2   3     6958.63     7456.86    127.47 o 
  -2   2   3     2097.63     2439.24     81.37 o 
  -1   2   3     2699.52     3617.22    182.29 o 
   0   2   3      192.36      202.22     70.66 o 
   1   2   3     3285.30     3566.69     66.79 o 
   2   2   3     1374.10     1420.24     58.79 o 
   3   2   3     2738.41     2876.05     63.14 o 
   4   2   3      349.20      282.14     46.67 o 
   5   2   3        0.00       27.13     36.99 o 
   6   2   3      425.97      352.20     36.10 o 
   7   2   3      794.99      862.14     74.00 o 
   8   2   3     1690.25     1656.52    130.52 o 
   9   2   3        2.83       91.87    126.53 o 
  10   2   3      249.28      243.35    144.15 o 
  11   2   3       21.15       51.36    150.21 o 
  12   2   3        1.73      -19.88    182.61 o 
  13   2   3       32.14      139.28    228.78 o 
 -16   3   3        3.75      -77.29    224.88 o 
 -15   3   3      172.62       38.28    222.34 o 
 -14   3   3       90.21       57.73    176.00 o 
 -13   3   3       14.23        3.31    146.11 o 
 -12   3   3      152.86      158.73    141.99 o 
 -11   3   3      210.64      187.41    141.59 o 
 -10   3   3       17.02       10.46     69.74 o 
  -9   3   3      424.43      367.38     54.25 o 
  -8   3   3       10.56       13.05     50.50 o 
  -7   3   3     1424.62     1390.20     58.06 o 
  -6   3   3      751.45      888.82     64.19 o 
  -5   3   3     1235.94     1287.80     81.06 o 
  -4   3   3     2612.06     2882.35     86.58 o 
  -3   3   3     3384.15     3667.07    134.93 o 
  -2   3   3     2572.30     2869.18    194.98 o 
  -1   3   3        5.53      -15.84    167.38 o 
   0   3   3    14626.61    16974.75   1023.58 o 
   1   3   3       52.37       19.94     88.62 o 
   2   3   3      202.45      222.46     78.08 o 
   3   3   3      458.76      471.28     58.28 o 
   4   3   3        3.22       27.66     47.92 o 
   5   3   3     1177.89     1093.75     48.17 o 
   6   3   3      805.78      715.62     40.70 o 
   7   3   3        3.80        1.69     79.00 o 
   8   3   3       69.42       64.50    120.33 o 
   9   3   3       16.15      -24.79    123.34 o 
  10   3   3      259.18      284.70    148.77 o 
  11   3   3        7.49      -21.82    177.01 o 
  12   3   3       41.21       75.62    187.15 o 
  13   3   3        0.86      107.78    295.35 o 
 -16   4   3       19.66       54.92    233.40 o 
 -15   4   3       16.01      -28.09    189.37 o 
 -14   4   3        1.26       28.74    177.81 o 
 -13   4   3       18.27       47.20    169.24 o 
 -12   4   3       28.72       39.39    142.45 o 
 -11   4   3      557.74      444.05    140.48 o 
 -10   4   3       27.21       17.58     54.97 o 
  -9   4   3       33.00      -16.27     65.78 o 
  -8   4   3      120.06       91.14     68.61 o 
  -7   4   3     4066.34     3997.23     79.84 o 
  -6   4   3     1329.52     1259.61     77.22 o 
  -5   4   3      541.56      591.71     75.21 o 
  -4   4   3     2699.01     2921.30     86.26 o 
  -3   4   3     7015.81     8267.38    166.04 o 
  -2   4   3     1864.70     2224.25    197.37 o 
  -1   4   3       94.37      127.84    194.93 o 
   0   4   3      116.15      172.44     71.37 o 
   1   4   3    13112.90    14095.59    256.83 o 
   2   4   3       80.30       99.03     82.23 o 
   3   4   3      152.09      210.14     67.62 o 
   4   4   3     1580.01     1611.00     65.42 o 
   5   4   3      317.84      346.63     61.76 o 
   6   4   3     1836.24     1587.50     57.77 o 
   7   4   3      126.12       68.58     91.10 o 
   8   4   3      346.46      284.49    126.91 o 
   9   4   3       85.38      -86.13    130.16 o 
  10   4   3       40.71      123.07    146.74 o 
  11   4   3      163.80      101.57    153.32 o 
  12   4   3        4.88      -41.11    159.72 o 
  13   4   3      190.90      101.75    225.94 o 
 -16   5   3        6.99        2.31    278.05 o 
 -15   5   3      287.81      173.86    183.33 o 
 -14   5   3      166.35      125.27    178.20 o 
 -13   5   3       66.77       62.91    173.36 o 
 -12   5   3      321.14      234.80    140.41 o 
 -11   5   3        1.71      -21.45    125.75 o 
 -10   5   3       85.65       39.78     71.34 o 
  -9   5   3      332.55      354.84     75.24 o 
  -8   5   3     1382.45     1322.74     78.66 o 
  -7   5   3     6830.40     7012.77    115.13 o 
  -6   5   3      483.58      481.75     74.41 o 
  -5   5   3      308.83      313.87     71.79 o 
  -4   5   3      520.63      447.92     59.91 o 
  -3   5   3     2941.65     3326.74    153.45 o 
  -2   5   3     3691.16     4258.96    313.20 o 
  -1   5   3      337.82      461.15    174.80 o 
   0   5   3     4553.32     5488.03    199.13 o 
   1   5   3      945.93     1087.22     67.55 o 
   2   5   3     1232.45     1471.30     77.09 o 
   3   5   3      778.60      826.06     65.64 o 
   4   5   3      192.83      109.15     63.62 o 
   5   5   3     6706.98     6594.06     79.50 o 
   6   5   3      990.64      948.82     77.09 o 
   7   5   3       17.41      -11.23     68.61 o 
   8   5   3       60.68      134.67    125.65 o 
   9   5   3      396.12      286.79    128.95 o 
  10   5   3      448.45      288.03    132.79 o 
  11   5   3        0.03      152.25    149.42 o 
  12   5   3      131.18      222.94    179.42 o 
  13   5   3       13.82       33.74    192.51 o 
 -15   6   3       29.00      -32.77    180.74 o 
 -14   6   3       18.30      -73.89    174.16 o 
 -13   6   3       41.05       20.02    148.30 o 
 -12   6   3       96.18      100.37    140.94 o 
 -11   6   3       61.26       60.69    138.33 o 
 -10   6   3      555.50      497.45    107.17 o 
  -9   6   3      158.22      166.33     83.61 o 
  -8   6   3      196.31      162.52     81.96 o 
  -7   6   3      516.40      499.51     82.15 o 
  -6   6   3       55.31       29.47     73.45 o 
  -5   6   3     5266.53     5254.08     92.12 o 
  -4   6   3     1014.87     1080.40     54.34 o 
  -3   6   3      204.30      241.46    103.87 o 
  -2   6   3      112.50      117.62     69.61 o 
  -1   6   3      164.43      230.10     75.89 o 
   0   6   3     1535.19     1585.84     70.27 o 
   1   6   3      673.22      702.89     54.94 o 
   2   6   3     2264.32     2234.63     61.28 o 
   3   6   3      714.46      661.59     64.77 o 
   4   6   3        0.17       17.85     63.91 o 
   5   6   3      851.67      840.88     74.15 o 
   6   6   3      108.81      159.69     77.37 o 
   7   6   3     1613.52     1591.10     81.00 o 
   8   6   3      813.98      863.13    123.87 o 
   9   6   3       25.00       29.56    125.09 o 
  10   6   3      368.87      258.24    133.00 o 
  11   6   3       14.06       66.55    134.59 o 
  12   6   3        0.27      -12.07    177.89 o 
 -15   7   3        0.04     -124.03    243.15 o 
 -14   7   3      173.33       79.08    234.42 o 
 -13   7   3       63.20       41.18    140.61 o 
 -12   7   3       56.60      -85.79    140.93 o 
 -11   7   3      201.04      340.31    133.29 o 
 -10   7   3      132.52      124.56    104.10 o 
  -9   7   3     3371.58     3285.94     98.35 o 
  -8   7   3      508.32      513.73     85.16 o 
  -7   7   3        2.40       28.88     82.50 o 
  -6   7   3        0.19      -10.93     74.71 o 
  -5   7   3      148.38       95.45     52.69 o 
  -4   7   3     2235.90     2033.52     85.98 o 
  -3   7   3       52.04       38.86     42.83 o 
  -2   7   3     1956.71     2121.82     99.38 o 
  -1   7   3      345.52      315.88     27.80 o 
   0   7   3      234.70      261.64     48.09 o 
   1   7   3        0.91      -33.57     42.92 o 
   2   7   3        4.19      -20.34     44.61 o 
   3   7   3     3405.19     3378.22     71.63 o 
   4   7   3     3202.32     3201.53     87.64 o 
   5   7   3        1.04      -31.54     78.23 o 
   6   7   3        6.19        4.64     82.19 o 
   7   7   3       33.43        1.30     81.28 o 
   8   7   3        5.63      -70.19    120.84 o 
   9   7   3      113.48      151.14    125.27 o 
  10   7   3      364.50      380.69    184.90 o 
  11   7   3        1.74      -17.92    188.86 o 
  12   7   3       49.64      124.97    246.32 o 
 -14   8   3       14.25      166.12    201.03 o 
 -13   8   3        9.61      -31.39    193.39 o 
 -12   8   3      257.51      160.43    183.49 o 
 -11   8   3       17.37       90.22    129.58 o 
 -10   8   3       34.52       31.21    102.82 o 
  -9   8   3       34.78      -11.66     87.77 o 
  -8   8   3      222.53      218.01     85.56 o 
  -7   8   3      119.29      174.47     79.69 o 
  -6   8   3       35.28       30.54     69.30 o 
  -5   8   3     2634.78     2422.32     97.60 o 
  -4   8   3     3224.91     2586.60    169.98 o 
  -3   8   3      146.35      135.87     46.19 o 
  -2   8   3       18.34       22.92     24.52 o 
  -1   8   3       66.49       71.60     23.86 o 
   0   8   3      133.39       98.48     35.87 o 
   1   8   3      429.25      341.85     51.11 o 
   2   8   3      645.15      577.84     41.30 o 
   3   8   3     1509.02     1489.43     76.71 o 
   4   8   3      236.75      235.18     80.49 o 
   5   8   3      394.09      378.56     85.21 o 
   6   8   3      117.71       43.71     87.19 o 
   7   8   3      445.43      467.65    136.73 o 
   8   8   3     1188.34     1072.51    182.84 o 
   9   8   3       83.66       83.90    175.30 o 
  10   8   3      220.28      107.32    180.03 o 
  11   8   3        1.59       52.39    193.36 o 
  12   8   3        0.22      -55.47    333.56 o 
 -14   9   3       41.02      -54.90    196.92 o 
 -13   9   3      127.96      139.90    196.42 o 
 -12   9   3      252.35      129.71    187.84 o 
 -11   9   3      156.05      166.94    180.70 o 
 -10   9   3       23.72     -133.65    140.12 o 
  -9   9   3       16.15       24.33    112.09 o 
  -8   9   3      293.58      357.81    114.77 o 
  -7   9   3     1880.18     1950.20    118.53 o 
  -6   9   3       21.16       -9.59     60.30 o 
  -5   9   3        0.27        2.29     30.94 o 
  -4   9   3       62.61       11.82    106.81 o 
  -3   9   3      513.16      408.58     40.60 o 
  -2   9   3     1538.60     1290.68    122.80 o 
  -1   9   3     1309.82     1150.55    150.00 o 
   0   9   3      576.07      417.46     93.80 o 
   1   9   3       46.05      -31.07    103.14 o 
   2   9   3       45.22       -1.82    118.05 o 
   3   9   3      142.29        2.53    111.41 o 
   4   9   3       31.17      -85.54    114.37 o 
   5   9   3     1524.64     1350.62    115.34 o 
   6   9   3      443.63      405.44    110.21 o 
   7   9   3        0.02       91.79    133.28 o 
   8   9   3        0.03      -56.02    181.81 o 
   9   9   3      117.05       46.90    182.25 o 
  10   9   3      252.51      526.32    195.26 o 
  11   9   3        1.18      212.13    195.78 o 
 -13  10   3        3.40       14.46    196.21 o 
 -12  10   3       66.77      -28.42    183.57 o 
 -11  10   3       27.02      106.36    181.99 o 
 -10  10   3        0.36        3.60    142.54 o 
  -9  10   3      707.83      645.37    121.38 o 
  -8  10   3       14.71       45.42    117.26 o 
  -7  10   3      348.00      330.71    115.79 o 
  -6  10   3     1749.33     1870.13    128.89 o 
  -5  10   3       53.71       28.37    122.11 o 
  -4  10   3      500.49      607.41    113.20 o 
  -3  10   3     3124.76     2806.78    218.52 o 
  -2  10   3      112.59      116.86    210.53 o 
  -1  10   3      425.39      356.28     49.22 o 
   0  10   3      447.57      372.63     82.17 o 
   1  10   3      543.27      505.73    106.41 o 
   2  10   3      339.74      288.16    122.20 o 
   3  10   3     1069.80      928.56    122.08 o 
   4  10   3       66.32       72.93    116.11 o 
   5  10   3      156.62      138.18    111.98 o 
   6  10   3      860.16      671.16    120.35 o 
   7  10   3      107.29       44.90    143.86 o 
   8  10   3       24.74     -174.66    174.66 o 
   9  10   3      179.11      158.02    177.30 o 
  10  10   3        0.49      -88.85    183.72 o 
 -13  11   3       65.62      208.02    214.24 o 
 -12  11   3       35.09      280.54    191.58 o 
 -11  11   3      116.48     -126.09    180.48 o 
 -10  11   3        0.81       17.23    141.36 o 
  -9  11   3       55.84       -3.14    118.77 o 
  -8  11   3      819.79      791.27    120.49 o 
  -7  11   3       95.34      133.17    147.91 o 
  -6  11   3       34.87        3.37    200.73 o 
  -5  11   3      171.60      299.21    211.32 o 
  -4  11   3        6.91      -15.75    218.46 o 
  -3  11   3      790.66      769.17    223.25 o 
  -2  11   3      110.37       -7.82    218.01 o 
  -1  11   3      407.61      492.74    213.52 o 
   0  11   3       20.59       -3.50    214.40 o 
   1  11   3      572.96      499.43    219.02 o 
   2  11   3       11.65     -101.49    113.77 o 
   3  11   3       64.14      -40.40    115.29 o 
   4  11   3      161.45      176.66    117.29 o 
   5  11   3       82.57      121.88    119.28 o 
   6  11   3       80.36       31.00    118.36 o 
   7  11   3       18.32       49.65    143.36 o 
   8  11   3        0.43        0.68    174.70 o 
   9  11   3        2.67      114.90    179.41 o 
  10  11   3        7.19       69.63    209.62 o 
 -12  12   3        0.12      133.31    326.54 o 
 -11  12   3       13.22      -63.22    221.19 o 
 -10  12   3       36.44       75.98    183.80 o 
  -9  12   3        0.52      180.96    148.29 o 
  -8  12   3       43.07       12.36    150.32 o 
  -7  12   3        0.09       94.67    154.48 o 
  -6  12   3       93.10        9.96    215.73 o 
  -5  12   3      411.35      379.50    222.99 o 
  -4  12   3      175.38       -1.33    224.84 o 
  -3  12   3      142.20      -21.74    229.57 o 
  -2  12   3       12.95       55.17    225.55 o 
  -1  12   3      153.80       13.28    236.92 o 
   0  12   3       10.55     -125.14    228.03 o 
   1  12   3      115.16     -165.72    223.63 o 
   2  12   3      132.13      163.26    219.26 o 
   3  12   3        0.55      247.98    173.08 o 
   4  12   3        0.08      -96.97    173.06 o 
   5  12   3        0.15      -84.50    152.45 o 
   6  12   3       23.47       84.01    144.94 o 
   7  12   3       82.06     -107.15    190.20 o 
   8  12   3        0.29       32.21    234.96 o 
   9  12   3       17.71     -233.48    253.04 o 
 -11  13   3      117.36      -10.37    327.03 o 
 -10  13   3       11.28       -9.43    184.79 o 
  -9  13   3      302.36      555.60    205.48 o 
  -8  13   3      303.88      327.55    159.10 o 
  -7  13   3      538.62      486.67    167.16 o 
  -6  13   3      457.54      425.03    224.05 o 
  -5  13   3      118.06       33.53    221.65 o 
  -4  13   3       13.01     -135.11    229.51 o 
  -3  13   3      187.09      172.29    230.40 o 
  -2  13   3      502.97      337.05    243.73 o 
  -1  13   3       22.90      108.58    236.15 o 
   0  13   3       89.22       79.46    234.36 o 
   1  13   3       30.94       84.63    227.39 o 
   2  13   3        9.46       -4.10    223.11 o 
   3  13   3      107.13       97.85    182.84 o 
   4  13   3      621.75      582.70    181.16 o 
   5  13   3      509.39      478.12    153.35 o 
   6  13   3      248.38      259.83    199.22 o 
   7  13   3       32.80       32.78    187.29 o 
   8  13   3        0.08     -233.66    252.73 o 
 -10  14   3       52.74       81.44    241.27 o 
  -9  14   3       29.51      145.56    200.59 o 
  -8  14   3       59.02      135.54    157.16 o 
  -7  14   3      160.66      369.39    167.63 o 
  -6  14   3        3.67      129.45    228.67 o 
  -5  14   3       52.37       19.42    235.10 o 
  -4  14   3       39.48       -5.97    234.68 o 
  -3  14   3        0.41       62.53    241.86 o 
  -2  14   3       19.34      -56.94    246.52 o 
  -1  14   3      179.97      255.45    245.99 o 
   0  14   3      248.03      285.29    244.51 o 
   1  14   3       68.00       94.88    232.00 o 
   2  14   3       15.48        5.07    236.48 o 
   3  14   3       22.20      -24.01    183.96 o 
   4  14   3       42.14       15.36    179.01 o 
   5  14   3        4.32       52.02    158.30 o 
   6  14   3        0.71       95.59    202.30 o 
   7  14   3       32.69       -3.39    227.56 o 
  -8  15   3      102.62      229.22    162.39 o 
  -7  15   3       29.98      227.77    173.70 o 
  -6  15   3        4.41      -77.46    199.13 o 
  -5  15   3        5.39       52.74    239.42 o 
  -4  15   3        9.75       62.55    239.13 o 
  -3  15   3        1.86     -135.40    245.88 o 
  -2  15   3       51.10       -7.06    239.07 o 
  -1  15   3       36.59       88.59    242.52 o 
   0  15   3        0.09        3.85    247.88 o 
   1  15   3        8.72       25.59    249.18 o 
   2  15   3      138.21      110.47    244.85 o 
   3  15   3      176.38      369.04    185.14 o 
   4  15   3       80.44       99.05    190.25 o 
   5  15   3        9.18        6.64    166.76 o 
  -6  16   3      204.20       35.66    248.92 o 
  -5  16   3      821.45      967.03    245.22 o 
  -4  16   3      606.14      617.42    259.75 o 
  -3  16   3       56.13     -142.85    254.82 o 
  -2  16   3        1.75     -164.91    243.80 o 
  -1  16   3        4.86     -113.26    254.52 o 
   0  16   3       16.25      242.23    252.85 o 
   1  16   3       31.61     -127.51    268.32 o 
   2  16   3      578.16      578.82    255.15 o 
   3  16   3      409.94      456.39    197.47 o 
 -17   0   4       25.12      -76.35    310.34 o 
 -16   0   4       27.57      251.71    347.00 o 
 -15   0   4       46.42      -44.96    299.30 o 
 -14   0   4       18.13      -78.08    300.22 o 
 -13   0   4      317.73      491.40    290.81 o 
 -12   0   4     3152.51     3179.94    301.11 o 
 -11   0   4     2754.77     2945.90    290.52 o 
 -10   0   4      544.38      419.85     60.01 o 
  -9   0   4      418.17      349.88     50.81 o 
  -8   0   4      601.61      504.27     58.17 o 
  -7   0   4     9672.00     9081.93    225.15 o 
  -6   0   4    39354.44    42593.68    457.85 o 
  -5   0   4    16444.83    18188.59    233.03 o 
  -4   0   4     8793.47     9383.35    164.93 o 
  -3   0   4       95.20      100.47     48.05 o 
   2   0   4     5091.77     5170.54     95.26 o 
   3   0   4     2609.44     2833.11     78.74 o 
   4   0   4     3486.29     3522.35     73.00 o 
   5   0   4     1260.15     1241.53     43.84 o 
   6   0   4      378.12      391.04     60.22 o 
   7   0   4     2302.28     2166.26    171.39 o 
   8   0   4     1632.79     1942.30    203.88 o 
   9   0   4       15.36     -133.93    290.04 o 
  10   0   4      313.38      274.44    305.58 o 
  11   0   4       30.38     -195.03    307.26 o 
  12   0   4      410.17      150.48    343.46 o 
  13   0   4      855.05     1368.69    347.50 o 
 -17   1   4      251.55      212.00    358.15 o 
 -16   1   4     1325.42     1068.53    481.42 o 
 -15   1   4     1085.61     1511.15    228.60 o 
 -14   1   4       57.50       39.76    212.11 o 
 -13   1   4       84.88      251.52    206.50 o 
 -12   1   4      639.86      727.12    164.68 o 
 -11   1   4     6094.94     6224.39    179.68 o 
 -10   1   4     6046.66     5356.93    305.42 o 
  -9   1   4     3772.87     3379.69    102.95 o 
  -8   1   4     2507.63     2350.95     53.87 o 
  -7   1   4      363.90      359.78     57.21 o 
  -6   1   4    10225.48    10831.56    129.34 o 
  -5   1   4     2000.18     2131.65     66.94 o 
  -4   1   4      677.26      606.78     47.58 o 
  -2   1   4     3421.46     3784.69     75.87 o 
  -1   1   4    13319.75    14423.90    165.87 o 
   0   1   4     6857.95     7792.68     64.13 o 
   1   1   4     1499.11     1721.68     59.28 o 
   2   1   4     3597.10     3409.05     61.46 o 
   3   1   4     8705.88     8588.75     84.36 o 
   4   1   4    25626.55    28538.08    237.35 o 
   5   1   4     4248.78     4308.76    106.50 o 
   6   1   4      754.63      654.26     60.99 o 
   7   1   4      743.91      750.80    127.65 o 
   8   1   4     4121.18     4611.41    182.28 o 
   9   1   4     6293.24     7397.98    275.06 o 
  10   1   4      845.03      823.69    217.65 o 
  11   1   4       11.00       15.30    220.29 o 
  12   1   4       28.89       -2.64    241.00 o 
  13   1   4      267.58      163.90    240.31 o 
 -16   2   4       35.06      -15.83    237.80 o 
 -15   2   4       67.51       80.76    220.90 o 
 -14   2   4      828.49      978.82    224.48 o 
 -13   2   4     1695.89     1961.82    180.73 o 
 -12   2   4     6804.08     7444.92    194.82 o 
 -11   2   4     5989.21     5702.95    116.60 o 
 -10   2   4      103.44       62.07     31.76 o 
  -9   2   4     3445.96     2959.05     71.43 o 
  -8   2   4     8601.40     8606.15    107.67 o 
  -7   2   4     6265.75     6202.43     71.39 o 
  -6   2   4    24012.30    24178.09    183.57 o 
  -5   2   4      411.17      335.48     76.54 o 
  -3   2   4     1294.54     1484.11    104.74 o 
  -2   2   4       37.89       99.19    148.40 o 
   0   2   4     1356.96     1686.91     84.44 o 
   1   2   4        1.70       24.12     69.67 o 
   2   2   4      614.40      587.04     69.57 o 
   3   2   4      139.90       58.09     59.79 o 
   4   2   4     3018.27     2803.05     58.45 o 
   5   2   4     2125.40     1982.76     49.11 o 
   6   2   4     3867.50     3533.20    135.94 o 
   7   2   4     4278.32     4633.53    127.60 o 
   8   2   4     3097.12     3330.97    157.08 o 
   9   2   4        0.03      121.05    169.79 o 
  10   2   4      582.22      618.00    218.12 o 
  11   2   4      513.39      503.03    219.61 o 
  12   2   4      852.56      789.19    236.78 o 
  13   2   4      766.89      574.06    330.75 o 
 -16   3   4     1388.62      960.75    518.33 o 
 -15   3   4     1563.72     1303.83    222.96 o 
 -14   3   4      579.27      659.55    176.18 o 
 -13   3   4        7.43       41.14    167.75 o 
 -12   3   4     1239.91     1398.93    171.29 o 
 -11   3   4    10080.42    10954.53    214.51 o 
 -10   3   4     9549.42     9151.45    245.35 o 
  -9   3   4     2766.93     2750.71     61.48 o 
  -8   3   4     6296.88     6922.75    102.79 o 
  -7   3   4      354.46      371.31     71.60 o 
  -6   3   4     2665.13     2745.44     82.83 o 
  -5   3   4     2497.03     2512.32     84.08 o 
  -4   3   4     1651.75     1718.04    117.94 o 
  -3   3   4      439.26      643.96    183.54 o 
  -2   3   4     2314.69     2877.61    255.26 o 
   0   3   4       78.85       50.67    123.15 o 
   1   3   4       43.17      106.53     86.25 o 
   2   3   4      278.40      286.12     75.75 o 
   3   3   4     5290.58     4975.58     74.87 o 
   4   3   4    16010.61    16204.26    190.64 o 
   5   3   4      956.57      893.94     53.27 o 
   6   3   4       19.24       14.71     53.37 o 
   7   3   4       75.36       25.09    103.52 o 
   8   3   4     7001.98     7720.38    175.82 o 
   9   3   4     7522.73     8107.02    181.98 o 
  10   3   4     2107.27     2567.68    348.71 o 
  11   3   4      316.64      269.17    221.69 o 
  12   3   4       30.50       30.55    223.37 o 
  13   3   4      358.07      364.66    331.74 o 
 -16   4   4       12.65       51.14    190.94 o 
 -15   4   4      161.22      142.53    181.96 o 
 -14   4   4      616.21      514.86    178.40 o 
 -13   4   4     1603.27     1718.88    178.31 o 
 -12   4   4     2933.64     3227.23    177.07 o 
 -11   4   4     4806.17     5099.07    158.41 o 
 -10   4   4       38.59        9.73     68.53 o 
  -9   4   4     2024.44     1855.53     79.97 o 
  -8   4   4     5428.73     5232.00     89.66 o 
  -7   4   4    17306.92    17862.21    122.83 o 
  -6   4   4     9927.15     9296.17     95.80 o 
  -5   4   4      677.99      645.17     77.10 o 
  -4   4   4      315.07      378.22    114.34 o 
  -3   4   4      285.89      299.49    184.35 o 
  -2   4   4     9136.92    12047.08   1444.15 o 
  -1   4   4     4446.40     5699.25    513.81 o 
   0   4   4     1343.90     1416.23    121.12 o 
   1   4   4       25.72       23.69     80.84 o 
   2   4   4     5873.54     6023.17    147.03 o 
   3   4   4       30.32       55.33     76.37 o 
   4   4   4      454.91      386.29     66.86 o 
   5   4   4     3841.52     3935.17     68.16 o 
   6   4   4     4449.55     4407.72     74.04 o 
   7   4   4     5304.23     5320.01    110.78 o 
   8   4   4      907.07     1141.78    130.22 o 
   9   4   4       87.54      154.00    168.51 o 
  10   4   4      651.63      782.12    186.50 o 
  11   4   4     1041.95     1062.61    184.19 o 
  12   4   4      688.44      728.84    235.57 o 
 -16   5   4      412.47      325.29    182.01 o 
 -15   5   4      447.68      389.48    181.96 o 
 -14   5   4      219.74      218.81    175.53 o 
 -13   5   4      169.99       21.33    157.28 o 
 -12   5   4      133.94       78.27    136.27 o 
 -11   5   4     4549.13     4995.01    123.19 o 
 -10   5   4     4171.17     4262.32     91.88 o 
  -9   5   4     1842.48     1728.47     83.61 o 
  -8   5   4     3142.72     3420.51     90.99 o 
  -7   5   4       56.44       -0.94     76.46 o 
  -6   5   4     8459.95     8541.21     96.74 o 
  -5   5   4     3797.67     3637.55     86.74 o 
  -4   5   4    21132.93    22771.32    623.24 o 
  -3   5   4    13424.29    16187.79   1636.96 o 
  -2   5   4     7887.76     9952.71   1150.83 o 
  -1   5   4     5220.56     6874.36    552.24 o 
   0   5   4     1249.69     1263.91     89.66 o 
   1   5   4     1447.13     1393.21     85.57 o 
   2   5   4     5903.15     5478.83     97.17 o 
   3   5   4     8139.38     7903.36     92.35 o 
   4   5   4     4785.24     4750.91     80.44 o 
   5   5   4      703.22      689.64     73.19 o 
   6   5   4       23.46       -9.37     62.79 o 
   7   5   4      967.93      814.75    105.47 o 
   8   5   4     1812.06     1751.87    145.19 o 
   9   5   4     2165.00     2419.65    156.97 o 
  10   5   4      266.13      257.16    171.35 o 
  11   5   4      120.30      -27.15    176.87 o 
  12   5   4        2.14       22.60    180.85 o 
 -16   6   4        3.70       56.23    264.09 o 
 -15   6   4      132.05      116.59    172.66 o 
 -14   6   4      426.53      166.59    169.66 o 
 -13   6   4      704.42      624.76    153.54 o 
 -12   6   4      683.41      613.21    140.00 o 
 -11   6   4      531.13      552.22    111.58 o 
 -10   6   4       28.56      -25.96     86.09 o 
  -9   6   4      888.57      876.21     87.37 o 
  -8   6   4     2070.49     1999.12     87.45 o 
  -7   6   4    10567.86    10762.17    118.56 o 
  -6   6   4    10041.12    10330.84     99.26 o 
  -5   6   4     3840.97     3977.16    115.29 o 
  -4   6   4     2157.15     2410.96    115.01 o 
  -3   6   4      152.13        1.74    106.69 o 
  -2   6   4     8544.94    11102.49   1182.41 o 
   0   6   4     8330.98     8878.04    229.83 o 
   1   6   4    15453.31    16492.75    299.72 o 
   2   6   4     2214.07     2017.88     78.51 o 
   3   6   4       35.27       66.99     65.60 o 
   4   6   4      502.14      374.71     71.57 o 
   5   6   4     1393.00     1506.87     78.80 o 
   6   6   4     4059.13     3626.07     93.60 o 
   7   6   4     1343.67     1252.19    110.47 o 
   8   6   4      679.45      796.82    140.05 o 
   9   6   4       78.52       93.33    139.89 o 
  10   6   4      351.29      355.93    151.52 o 
  11   6   4      704.10      638.36    178.86 o 
  12   6   4      331.96      366.65    250.42 o 
 -15   7   4      434.24      141.37    254.15 o 
 -14   7   4      291.45      289.49    150.47 o 
 -13   7   4       77.03      138.67    144.98 o 
 -12   7   4       66.48      108.61    132.54 o 
 -11   7   4     1164.90     1466.77    112.20 o 
 -10   7   4     5772.34     5676.61    106.65 o 
  -9   7   4     2736.13     2595.91     96.85 o 
  -8   7   4     2577.95     2704.41     92.64 o 
  -7   7   4       86.74       28.94     78.64 o 
  -6   7   4     1872.18     1883.99     80.30 o 
  -5   7   4     5086.20     5050.54     90.73 o 
  -4   7   4     8324.21     8433.57    211.61 o 
  -3   7   4    11204.70    11984.45    767.12 o 
  -2   7   4     2050.73     2230.46    129.16 o 
  -1   7   4      415.27      428.27     62.53 o 
   0   7   4       90.19      116.10     70.02 o 
   1   7   4      499.87      500.89     55.44 o 
   2   7   4     1862.81     1762.74     79.43 o 
   3   7   4     3230.69     2906.57     74.90 o 
   4   7   4     1483.30     1513.57     76.07 o 
   5   7   4     1156.90     1212.81     87.83 o 
   6   7   4       13.68        6.67     85.88 o 
   7   7   4      394.81      407.11    111.40 o 
   8   7   4     1179.49     1105.50    137.42 o 
   9   7   4     1079.90     1224.17    145.19 o 
  10   7   4     1199.18     1160.59    189.28 o 
  11   7   4      325.67      173.65    197.76 o 
 -15   8   4      140.55      167.70    237.40 o 
 -14   8   4     1305.60      981.59    301.02 o 
 -13   8   4     3275.55     3639.09    211.72 o 
 -12   8   4     2385.33     2431.19    188.13 o 
 -11   8   4     1074.13     1042.64    111.77 o 
 -10   8   4        9.95       -8.47     89.25 o 
  -9   8   4     3866.79     3693.86    100.27 o 
  -8   8   4     3671.62     3731.25     97.32 o 
  -7   8   4     4084.86     4128.98     89.77 o 
  -6   8   4     2715.96     2688.98     84.78 o 
  -5   8   4      208.72      215.54     44.97 o 
  -4   8   4      102.96       26.53     36.81 o 
  -3   8   4      689.79      773.43     95.26 o 
  -2   8   4      127.32       96.81     44.99 o 
  -1   8   4      505.40      409.48     40.06 o 
   0   8   4        4.76       33.37     39.61 o 
   1   8   4      290.82      257.66     47.20 o 
   2   8   4     1107.79     1141.53     59.75 o 
   3   8   4      206.46      158.43     67.16 o 
   4   8   4      457.21      325.68     79.04 o 
   5   8   4     3113.88     3061.33     96.63 o 
   6   8   4     5570.86     5575.91    127.97 o 
   7   8   4     5507.66     5786.94    161.65 o 
   8   8   4      570.64      609.70    181.97 o 
   9   8   4       26.33        0.74    185.35 o 
  10   8   4      583.83      416.80    190.90 o 
  11   8   4      935.27     1270.31    217.30 o 
 -14   9   4      540.65      377.77    207.30 o 
 -13   9   4       17.09       88.05    195.21 o 
 -12   9   4      196.25      455.93    186.93 o 
 -11   9   4     1853.15     1989.92    147.89 o 
 -10   9   4     3250.72     3296.61    127.30 o 
  -9   9   4     6631.01     6924.79    140.43 o 
  -8   9   4     3033.44     3209.90    126.96 o 
  -7   9   4      357.92      274.14     75.02 o 
  -6   9   4      495.88      540.24     64.07 o 
  -5   9   4     1212.47     1086.95     47.97 o 
  -4   9   4     3782.83     2984.65    363.34 o 
  -3   9   4     1184.25      840.26    198.27 o 
  -2   9   4      381.80      321.63     22.47 o 
  -1   9   4      341.37      275.02     31.52 o 
   0   9   4      144.25      117.92     45.30 o 
   1   9   4      426.72      331.17     83.14 o 
   2   9   4     1400.55     1371.64     93.42 o 
   3   9   4      411.32      434.09    116.37 o 
   4   9   4      314.09      290.66    112.83 o 
   5   9   4      754.38      645.22    111.28 o 
   6   9   4      160.80       88.59    110.89 o 
   7   9   4      783.01      673.23    139.97 o 
   8   9   4      754.55      754.43    186.05 o 
   9   9   4     1533.47     1438.86    197.45 o 
  10   9   4     1846.67     1668.82    202.82 o 
 -14  10   4      767.52      709.65    248.76 o 
 -13  10   4     1307.72     1586.89    198.56 o 
 -12  10   4      873.52      834.65    181.71 o 
 -11  10   4      576.55      589.77    145.91 o 
 -10  10   4       16.98      -28.26    143.07 o 
  -9  10   4      534.48      499.57    119.61 o 
  -8  10   4     2936.68     3122.45    126.68 o 
  -7  10   4     2560.00     2446.22    125.58 o 
  -6  10   4      970.28      904.63    131.19 o 
  -5  10   4      133.63       77.48    120.20 o 
  -4  10   4     1946.67     1762.50    115.50 o 
  -3  10   4      286.28      112.51    207.23 o 
  -2  10   4      282.92      219.26     74.71 o 
  -1  10   4       84.62      127.76     78.58 o 
   0  10   4     1175.29     1096.30    105.75 o 
   1  10   4     3052.12     3229.55    173.12 o 
   2  10   4     1193.28     1058.41    118.53 o 
   3  10   4       12.04      -31.11    119.74 o 
   4  10   4      583.93      439.64    116.41 o 
   5  10   4     2993.66     3079.50    127.19 o 
   6  10   4     5241.61     4991.55    137.77 o 
   7  10   4     2594.60     2674.13    153.30 o 
   8  10   4       87.69       26.68    180.94 o 
   9  10   4        3.59      186.04    187.03 o 
  10  10   4      236.09      258.77    193.71 o 
 -13  11   4      124.12      197.82    185.64 o 
 -12  11   4       39.83      -78.04    183.41 o 
 -11  11   4      203.49       83.95    147.00 o 
 -10  11   4      982.28      987.81    180.37 o 
  -9  11   4     2655.51     2522.35    147.03 o 
  -8  11   4     2897.65     2806.41    131.11 o 
  -7  11   4        1.79       19.97    151.85 o 
  -6  11   4      142.12       -1.70    202.50 o 
  -5  11   4     2181.40     2024.58    217.86 o 
  -4  11   4    12348.47    12690.89    505.95 o 
  -3  11   4     8110.41     8039.47    258.47 o 
  -2  11   4       94.96       76.18    221.67 o 
  -1  11   4      452.31      534.72    258.91 o 
   0  11   4        3.91     -125.82    217.94 o 
   1  11   4     4395.34     4271.83    236.56 o 
   2  11   4     4317.75     4169.66    290.64 o 
   3  11   4     1157.33     1189.31    124.36 o 
   4  11   4      561.45      600.91    118.62 o 
   5  11   4      456.90      511.14    119.14 o 
   6  11   4        0.59       48.41    145.95 o 
   7  11   4      456.26      443.27    144.24 o 
   8  11   4      252.06      215.01    167.89 o 
   9  11   4      168.39       88.03    183.11 o 
 -12  12   4      134.10      305.84    226.09 o 
 -11  12   4       14.18       26.67    180.59 o 
 -10  12   4       82.40      -95.44    190.59 o 
  -9  12   4      379.64      404.86    147.63 o 
  -8  12   4     1712.38     1773.97    161.06 o 
  -7  12   4     1344.42     1242.58    159.92 o 
  -6  12   4      271.65      187.48    217.74 o 
  -5  12   4     1493.50     1162.01    227.75 o 
  -4  12   4      693.02      602.58    228.62 o 
  -3  12   4      306.54      130.98    234.69 o 
  -2  12   4     1106.22     1009.91    237.09 o 
  -1  12   4     1102.64      979.99    232.11 o 
   0  12   4     4129.18     4156.94    284.86 o 
   1  12   4     3815.94     4105.48    245.18 o 
   2  12   4      445.24      516.10    174.92 o 
   3  12   4       30.54      -47.99    169.89 o 
   4  12   4      214.30      140.79    169.75 o 
   5  12   4     1196.09      983.76    157.41 o 
   6  12   4     2202.52     2137.53    197.11 o 
   7  12   4      459.82      273.02    193.90 o 
   8  12   4       26.96      -27.36    247.67 o 
 -11  13   4      383.08       96.15    184.51 o 
 -10  13   4      820.07      802.90    198.56 o 
  -9  13   4     2299.25     2188.60    156.04 o 
  -8  13   4      539.90      588.47    157.29 o 
  -7  13   4        2.19      102.07    158.90 o 
  -6  13   4        8.26       -7.29    224.15 o 
  -5  13   4      512.83      379.72    233.96 o 
  -4  13   4     3721.39     3531.40    254.38 o 
  -3  13   4      888.62      935.31    239.43 o 
  -2  13   4       14.99      135.85    240.16 o 
  -1  13   4       54.50      -30.92    234.24 o 
   0  13   4       32.14     -132.78    233.92 o 
   1  13   4     1306.49     1338.45    319.56 o 
   2  13   4     1347.88     1427.08    186.80 o 
   3  13   4      231.15      125.80    176.15 o 
   4  13   4      369.34      404.13    180.76 o 
   5  13   4      702.40      685.79    153.77 o 
   6  13   4        0.01      -28.38    198.91 o 
   7  13   4      167.51       86.87    200.46 o 
 -10  14   4       79.50       85.04    246.70 o 
  -9  14   4      251.96      402.78    188.84 o 
  -8  14   4     2108.87     1919.80    175.99 o 
  -7  14   4      696.57      659.37    167.95 o 
  -6  14   4      127.07       68.20    224.94 o 
  -5  14   4      316.84      410.85    234.56 o 
  -4  14   4        1.95       80.46    241.45 o 
  -3  14   4      153.27      191.31    247.29 o 
  -2  14   4        1.65      -53.82    252.45 o 
  -1  14   4      146.57      102.35    240.42 o 
   0  14   4       39.17      -31.51    247.38 o 
   1  14   4      347.60      489.68    237.39 o 
   2  14   4       55.98       -0.93    185.67 o 
   3  14   4        6.72       21.62    182.49 o 
   4  14   4        0.19      -35.16    180.22 o 
   5  14   4     1202.25     1184.66    169.32 o 
   6  14   4     1853.60     1956.99    208.30 o 
  -8  15   4      556.13      513.64    175.06 o 
  -7  15   4        6.08      120.43    177.67 o 
  -6  15   4       31.93       92.15    235.19 o 
  -5  15   4      171.21      163.11    236.90 o 
  -4  15   4      490.16      616.77    249.16 o 
  -3  15   4      494.73      618.24    254.24 o 
  -2  15   4        0.49     -101.86    259.60 o 
  -1  15   4        1.93       -1.07    250.53 o 
   0  15   4        9.25       18.39    358.97 o 
   1  15   4      278.52      274.75    251.08 o 
   2  15   4     1097.55      979.27    195.58 o 
   3  15   4      162.62       90.40    186.84 o 
   4  15   4      362.29      371.32    190.41 o 
   5  15   4      368.75      456.77    246.85 o 
  -6  16   4      756.63      635.40    262.27 o 
  -5  16   4      939.87      986.88    254.19 o 
  -4  16   4      208.86       74.23    272.60 o 
  -3  16   4      178.44      190.79    256.07 o 
  -2  16   4      454.41      571.35    273.75 o 
  -1  16   4      697.04      697.64    258.71 o 
   0  16   4     1003.27     1103.29    262.62 o 
   1  16   4      887.21      704.02    275.49 o 
   2  16   4       81.42       83.66    195.87 o 
 -17   1   5       21.54      -10.38    239.30 o 
 -16   1   5        1.60       62.53    222.50 o 
 -15   1   5        5.21       96.28    215.37 o 
 -14   1   5       63.44      -61.55    208.35 o 
 -13   1   5       41.13      102.10    198.31 o 
 -12   1   5       11.01       20.73    163.46 o 
 -11   1   5       70.76        5.10     49.27 o 
 -10   1   5      844.98      759.93     48.46 o 
  -9   1   5      485.47      495.15     68.68 o 
  -8   1   5      672.71      666.48     73.33 o 
  -7   1   5      770.38      767.68     76.97 o 
  -6   1   5     6362.84     6361.78    111.65 o 
  -5   1   5      931.58     1019.33     70.78 o 
  -4   1   5     3320.73     3412.86     67.56 o 
  -3   1   5     6738.66     7380.93    163.58 o 
  -2   1   5     1442.76     1500.87    151.95 o 
  -1   1   5      466.08      487.62     77.23 o 
   0   1   5      498.81      519.94     70.12 o 
   1   1   5     6627.79     6393.52    119.27 o 
   2   1   5     4878.51     4698.89    100.88 o 
   3   1   5     3797.77     4126.10     81.86 o 
   4   1   5       13.39       20.38     57.25 o 
   5   1   5      175.35      195.36     50.58 o 
   6   1   5      565.77      481.09     82.59 o 
   7   1   5      300.19      216.83    143.44 o 
   8   1   5      148.11      109.90    161.57 o 
   9   1   5       65.98       88.86    210.18 o 
  10   1   5       78.22      105.36    221.71 o 
  11   1   5       51.72       35.12    222.24 o 
  12   1   5        0.04      -21.98    237.63 o 
 -17   2   5       33.87      -33.66    252.94 o 
 -16   2   5        1.39       90.95    217.08 o 
 -15   2   5       12.42      229.05    217.49 o 
 -14   2   5        2.85      115.62    175.00 o 
 -13   2   5       61.63        2.84    163.96 o 
 -12   2   5       94.73       30.87    158.73 o 
 -11   2   5       75.07       48.88     54.67 o 
 -10   2   5      526.03      437.50     69.99 o 
  -9   2   5     2271.58     2311.71     77.81 o 
  -8   2   5        4.65      -33.94     66.26 o 
  -7   2   5       16.03      -20.80     67.81 o 
  -6   2   5       74.41       19.01     70.52 o 
  -5   2   5      742.73      981.79     91.93 o 
  -4   2   5     5715.60     5808.12    128.14 o 
  -3   2   5     2458.39     2733.84     95.91 o 
  -2   2   5     1785.47     1772.26    152.28 o 
  -1   2   5      795.69      849.01     97.28 o 
   0   2   5       61.45       29.38     90.65 o 
   1   2   5      240.39      366.11     79.51 o 
   2   2   5      668.98      691.79     79.95 o 
   3   2   5      365.83      282.83     72.20 o 
   4   2   5       61.38       73.55     69.53 o 
   5   2   5      125.92      129.68     50.90 o 
   6   2   5      650.27      636.57     87.04 o 
   7   2   5      620.35      756.37    132.61 o 
   8   2   5       61.78      -42.02    203.40 o 
   9   2   5      117.61        0.66    209.44 o 
  10   2   5       64.45       32.69    217.53 o 
  11   2   5       10.72       -3.15    222.33 o 
  12   2   5       22.10       -1.21    244.07 o 
 -17   3   5        8.66      -63.90    228.31 o 
 -16   3   5        4.39       89.16    231.54 o 
 -15   3   5        1.66       89.90    181.51 o 
 -14   3   5       23.47       52.85    168.08 o 
 -13   3   5       19.15      -15.99    162.58 o 
 -12   3   5       17.65       11.51    160.40 o 
 -11   3   5      235.58      169.14     66.01 o 
 -10   3   5      423.17      413.52     67.68 o 
  -9   3   5      430.30      407.62     68.27 o 
  -8   3   5      148.76      142.68     74.56 o 
  -7   3   5        8.90       -0.47     78.70 o 
  -6   3   5      790.67      953.55     79.52 o 
  -5   3   5      569.99      722.49     93.28 o 
  -4   3   5       18.77       40.98    124.61 o 
  -3   3   5     3583.77     4120.03    203.88 o 
  -2   3   5     1140.17     1280.76    196.57 o 
  -1   3   5     1363.48     1289.44    114.76 o 
   0   3   5        0.21      -18.89    110.61 o 
   1   3   5      255.83      336.22     72.89 o 
   2   3   5     2949.22     3009.04     76.34 o 
   3   3   5      194.87      143.25     76.21 o 
   4   3   5       39.51       21.33     69.90 o 
   5   3   5        0.27        7.83     67.45 o 
   6   3   5        5.04        5.72     86.92 o 
   7   3   5      405.77      518.25    122.72 o 
   8   3   5       76.20       49.99    164.73 o 
   9   3   5       50.22     -163.39    171.50 o 
  10   3   5       34.11      -67.63    213.21 o 
  11   3   5        0.10      -52.79    225.40 o 
  12   3   5       14.14      -61.93    229.49 o 
 -17   4   5        9.42      -46.41    309.68 o 
 -16   4   5      200.47      142.48    187.14 o 
 -15   4   5      248.09      183.63    178.94 o 
 -14   4   5        9.08      -26.05    171.42 o 
 -13   4   5      406.86      244.82    163.42 o 
 -12   4   5      117.88      151.14    154.61 o 
 -11   4   5       70.02       53.26     65.46 o 
 -10   4   5      112.69       49.11     77.64 o 
  -9   4   5     1993.65     1891.35     82.44 o 
  -8   4   5     8774.91     8966.45    100.29 o 
  -7   4   5    12059.98    13164.72    106.12 o 
  -6   4   5       28.66       12.01     80.35 o 
  -5   4   5      516.89      558.89    102.17 o 
  -4   4   5     2952.37     3239.94    184.62 o 
  -3   4   5     4131.58     5510.47    545.87 o 
  -2   4   5     2052.48     2282.85    261.27 o 
   0   4   5     1939.80     2125.13    118.62 o 
   1   4   5       65.61       56.35     86.67 o 
   2   4   5      412.39      480.33     76.62 o 
   3   4   5      219.35      118.74     69.05 o 
   4   4   5     3394.95     3365.42     73.53 o 
   5   4   5     5056.65     5026.24     85.47 o 
   6   4   5      143.61       82.72     89.33 o 
   7   4   5      122.80      140.36    120.39 o 
   8   4   5      188.08      237.03    144.32 o 
   9   4   5       37.06      -16.38    166.70 o 
  10   4   5      292.32      318.38    178.01 o 
  11   4   5       19.48      123.24    219.41 o 
  12   4   5      106.35      186.07    231.99 o 
 -16   5   5       55.93      135.66    184.33 o 
 -15   5   5        2.17       45.99    170.49 o 
 -14   5   5       69.38      107.13    168.74 o 
 -13   5   5        2.17      -19.07    157.57 o 
 -12   5   5      229.30      167.02    139.58 o 
 -11   5   5        0.30      -68.57     80.49 o 
 -10   5   5      135.96       90.16     83.30 o 
  -9   5   5        4.12      -18.12     80.97 o 
  -8   5   5      154.77      170.55     83.17 o 
  -7   5   5     1240.72     1098.12     82.59 o 
  -6   5   5       11.68       19.22     73.77 o 
  -5   5   5      261.73      262.72    102.14 o 
  -4   5   5      443.08      486.09    172.59 o 
  -3   5   5     5245.17     6292.66    430.27 o 
  -2   5   5     4665.08     5594.57    221.12 o 
  -1   5   5     4269.37     5721.05    410.77 o 
   0   5   5     5753.60     5983.42     97.70 o 
   1   5   5     1405.69     1457.74     88.43 o 
   2   5   5       95.33       60.07     80.43 o 
   3   5   5      202.36      191.93     82.09 o 
   4   5   5       59.64      107.11     72.95 o 
   5   5   5     1561.70     1546.01     69.12 o 
   6   5   5      606.93      546.13     96.33 o 
   7   5   5      123.45      161.18    123.04 o 
   8   5   5       37.09       69.34    146.41 o 
   9   5   5      170.77      133.53    153.77 o 
  10   5   5        0.12      -11.93    173.53 o 
  11   5   5        3.10       34.28    185.42 o 
 -16   6   5       13.89      -45.00    188.62 o 
 -15   6   5      216.12      284.46    175.13 o 
 -14   6   5        9.09      -44.56    164.88 o 
 -13   6   5      312.02      267.61    143.81 o 
 -12   6   5       40.26       26.69    136.26 o 
 -11   6   5       13.46       22.72    103.57 o 
 -10   6   5      986.52      810.18     87.83 o 
  -9   6   5       76.43      112.30     85.05 o 
  -8   6   5     1005.06      812.10     86.05 o 
  -7   6   5        6.17      -31.69     78.35 o 
  -6   6   5       37.62        1.40     79.95 o 
  -5   6   5      458.02      467.25    110.20 o 
  -4   6   5       36.75       39.32    109.52 o 
  -3   6   5     3199.92     3876.21    397.87 o 
  -2   6   5      463.54      615.18    173.88 o 
  -1   6   5     1283.78     1426.97    172.53 o 
   0   6   5      400.26      321.92     88.34 o 
   1   6   5      221.20      270.17     84.10 o 
   2   6   5      577.86      474.89     88.86 o 
   3   6   5      240.11      245.64     80.63 o 
   4   6   5      213.57      120.35     73.97 o 
   5   6   5      486.96      428.76     79.30 o 
   6   6   5      107.15       37.29     79.37 o 
   7   6   5      705.05      698.94    135.33 o 
   8   6   5       69.27      -14.51    141.79 o 
   9   6   5        1.09      -94.21    149.99 o 
  10   6   5      103.17      154.30    151.98 o 
  11   6   5        0.96       11.30    244.23 o 
 -16   7   5       11.69      -11.03    339.93 o 
 -15   7   5       70.08      -76.42    249.53 o 
 -14   7   5        1.83     -114.52    140.29 o 
 -13   7   5      216.23      247.25    136.68 o 
 -12   7   5       28.50       58.26    128.38 o 
 -11   7   5      387.86      234.22    111.24 o 
 -10   7   5     1121.94      990.18     92.27 o 
  -9   7   5       54.46       41.24     88.77 o 
  -8   7   5        4.19      -38.14     85.83 o 
  -7   7   5       36.36        1.79     80.10 o 
  -6   7   5     3640.18     3529.37     90.35 o 
  -5   7   5     8263.41     8183.50    241.09 o 
  -4   7   5     1132.53      995.39    109.52 o 
  -3   7   5        0.06      -12.44    101.30 o 
  -2   7   5       12.50       93.99    182.58 o 
  -1   7   5       22.42       93.31     93.52 o 
   0   7   5       36.76       75.95     82.14 o 
   1   7   5      330.73      197.72     83.14 o 
   2   7   5     5266.98     5194.31    116.61 o 
   3   7   5      669.12      634.23     74.05 o 
   4   7   5      388.09      405.47     77.81 o 
   5   7   5       67.87       49.10     79.53 o 
   6   7   5      794.33      625.29     89.22 o 
   7   7   5     2272.96     2201.84    145.18 o 
   8   7   5       23.53     -103.26    139.10 o 
   9   7   5      155.17      202.83    181.52 o 
  10   7   5       60.75      -77.22    226.09 o 
  11   7   5        7.06      263.44    240.07 o 
 -15   8   5       16.33       56.61    245.16 o 
 -14   8   5       54.10     -114.15    201.83 o 
 -13   8   5      210.60      385.15    184.78 o 
 -12   8   5        3.01       26.21    175.49 o 
 -11   8   5        1.25      -38.15    105.96 o 
 -10   8   5      361.27      313.34     93.45 o 
  -9   8   5      541.50      619.28     91.15 o 
  -8   8   5       14.02      -26.81     84.75 o 
  -7   8   5        0.44       41.34     77.32 o 
  -6   8   5     1015.55     1097.86     82.86 o 
  -5   8   5        9.04       -6.15     71.28 o 
  -4   8   5       96.18       98.44    106.83 o 
  -3   8   5      987.74      927.81    115.49 o 
  -2   8   5       24.43       35.61    181.63 o 
  -1   8   5      578.73      662.06     70.97 o 
   0   8   5       30.22       24.00     77.58 o 
   1   8   5      230.57      188.54     70.63 o 
   2   8   5      442.91      383.92     80.74 o 
   3   8   5      761.09      669.30     70.96 o 
   4   8   5       89.11      100.25     76.09 o 
   5   8   5      143.01       98.30     85.63 o 
   6   8   5       40.57       -3.97    135.23 o 
   7   8   5       17.42      166.96    171.21 o 
   8   8   5        0.62       27.80    182.74 o 
   9   8   5       56.70       52.60    187.50 o 
  10   8   5      123.58      198.26    194.27 o 
 -15   9   5       36.38      -34.17    246.29 o 
 -14   9   5       44.98       36.50    205.79 o 
 -13   9   5        3.11      148.60    189.41 o 
 -12   9   5       88.90      221.05    174.57 o 
 -11   9   5       25.31       98.76    141.09 o 
 -10   9   5        0.07      -31.32    114.94 o 
  -9   9   5      179.56      117.42    114.41 o 
  -8   9   5      202.20      192.01     82.34 o 
  -7   9   5      291.88      274.83     74.42 o 
  -6   9   5       48.04       45.65     66.41 o 
  -5   9   5      460.79      428.35     58.83 o 
  -4   9   5      695.60      756.72    107.32 o 
  -3   9   5      737.96      752.23     60.62 o 
  -2   9   5      395.89      425.19     45.58 o 
  -1   9   5       14.82       36.09     56.20 o 
   0   9   5      610.57      558.08     63.09 o 
   1   9   5      165.44      145.68     68.44 o 
   2   9   5       14.78      -25.65     77.63 o 
   3   9   5      202.33      188.16     86.44 o 
   4   9   5       28.28       -8.28    111.55 o 
   5   9   5      204.40      195.53    112.00 o 
   6   9   5       48.77      -48.75    137.34 o 
   7   9   5       50.89      -62.24    167.87 o 
   8   9   5        0.19      -28.12    177.50 o 
   9   9   5       95.91       24.23    185.68 o 
  10   9   5       43.04      -42.63    197.08 o 
 -14  10   5       37.07       64.44    206.51 o 
 -13  10   5      208.67        6.39    187.18 o 
 -12  10   5       18.36       28.79    175.70 o 
 -11  10   5       12.32      105.75    143.68 o 
 -10  10   5       54.22       87.06    118.52 o 
  -9  10   5       35.30       69.29    117.29 o 
  -8  10   5     1987.47     1806.58    120.91 o 
  -7  10   5     2963.52     3103.63    120.23 o 
  -6  10   5      159.91      159.27    122.08 o 
  -5  10   5      327.26      313.85    118.31 o 
  -4  10   5      176.92       46.97    106.40 o 
  -3  10   5     1047.36      922.24    216.87 o 
  -2  10   5       68.34      174.78     78.91 o 
  -1  10   5     1334.95     1439.52    107.25 o 
   0  10   5       12.43      -30.52    112.29 o 
   1  10   5      327.10      233.53    121.23 o 
   2  10   5       12.49       37.14    118.34 o 
   3  10   5      200.55       76.27    122.27 o 
   4  10   5     1432.16     1490.26    126.00 o 
   5  10   5      862.04      838.45    120.64 o 
   6  10   5       16.61      158.72    140.80 o 
   7  10   5       28.30      158.80    173.66 o 
   8  10   5       16.84        4.76    180.87 o 
   9  10   5      135.12      -62.39    191.30 o 
 -13  11   5       32.42      -37.56    188.61 o 
 -12  11   5       33.46      -23.18    176.80 o 
 -11  11   5        0.20      -94.87    154.48 o 
 -10  11   5      110.98       98.23    118.34 o 
  -9  11   5       61.50       57.57    122.10 o 
  -8  11   5       22.26        3.93    144.85 o 
  -7  11   5      240.16      299.21    166.34 o 
  -6  11   5       63.64      -65.88    207.17 o 
  -5  11   5       29.31     -103.25    212.68 o 
  -4  11   5      978.08      740.81    231.77 o 
  -3  11   5      431.16      428.59    229.33 o 
  -2  11   5      310.97      314.29    226.41 o 
  -1  11   5       37.02      115.82    222.24 o 
   0  11   5      494.47      413.02    223.43 o 
   1  11   5       45.80       96.12    124.28 o 
   2  11   5      328.65      258.53    116.47 o 
   3  11   5      132.18      148.67    121.83 o 
   4  11   5      113.98      132.71    114.82 o 
   5  11   5       39.31      101.95    124.94 o 
   6  11   5       70.73       98.39    141.77 o 
   7  11   5        9.43     -168.01    168.01 o 
   8  11   5       14.76       77.84    172.24 o 
 -12  12   5       80.78      -39.19    228.09 o 
 -11  12   5      137.92       71.37    180.83 o 
 -10  12   5      206.93      269.59    185.71 o 
  -9  12   5      373.57      389.27    151.24 o 
  -8  12   5      231.48      234.58    161.84 o 
  -7  12   5       60.37      -45.58    217.91 o 
  -6  12   5      140.39      106.07    221.11 o 
  -5  12   5       33.40       59.41    226.46 o 
  -4  12   5      199.21      344.10    228.69 o 
  -3  12   5       55.14     -123.32    228.30 o 
  -2  12   5        8.55       11.82    236.28 o 
  -1  12   5       84.26      -15.87    223.11 o 
   0  12   5      432.49      421.27    226.77 o 
   1  12   5      401.45      351.82    219.85 o 
   2  12   5       11.36      -96.45    175.82 o 
   3  12   5      159.89      155.66    172.98 o 
   4  12   5       33.54      169.79    149.27 o 
   5  12   5      234.23      140.90    149.15 o 
   6  12   5      200.25      413.92    188.41 o 
   7  12   5        0.00      139.02    257.97 o 
   8  12   5        0.30      282.30    365.32 o 
 -11  13   5       13.10      -32.66    183.09 o 
 -10  13   5        1.37       -1.84    193.22 o 
  -9  13   5        7.87       89.59    155.27 o 
  -8  13   5        4.98       93.91    156.06 o 
  -7  13   5       48.24      285.03    223.45 o 
  -6  13   5      196.17      353.07    227.81 o 
  -5  13   5      302.76      223.64    232.99 o 
  -4  13   5      340.10      159.02    324.06 o 
  -3  13   5        4.27      -80.33    234.39 o 
  -2  13   5      120.63       24.81    234.40 o 
  -1  13   5       55.49      194.06    244.95 o 
   0  13   5      187.09      175.43    232.56 o 
   1  13   5      298.88      463.87    234.42 o 
   2  13   5      329.38      350.04    180.35 o 
   3  13   5       94.04       83.58    174.58 o 
   4  13   5       46.16       48.31    157.17 o 
   5  13   5        1.51       54.04    179.80 o 
   6  13   5        0.85       43.66    211.08 o 
   7  13   5       28.42      245.86    353.86 o 
 -10  14   5       47.19      204.72    220.39 o 
  -9  14   5       51.92       44.68    157.55 o 
  -8  14   5      150.87      351.82    168.11 o 
  -7  14   5      131.50      108.61    220.65 o 
  -6  14   5        2.43     -142.31    233.63 o 
  -5  14   5        6.23      -93.56    239.34 o 
  -4  14   5       31.39       30.72    244.77 o 
  -3  14   5       15.01       20.08    241.93 o 
  -2  14   5       46.70     -103.41    250.89 o 
  -1  14   5       49.81       81.52    236.28 o 
   0  14   5       52.83       21.32    237.60 o 
   1  14   5       28.67       86.00    229.08 o 
   2  14   5        0.41      -24.20    182.63 o 
   3  14   5        8.47       14.77    185.10 o 
   4  14   5      164.60      333.18    164.69 o 
   5  14   5      128.36      292.83    204.80 o 
  -9  15   5      164.96      128.69    188.24 o 
  -8  15   5       25.72        6.80    169.19 o 
  -7  15   5       68.42      199.34    200.00 o 
  -6  15   5      461.17      625.62    235.97 o 
  -5  15   5      489.75      650.80    255.15 o 
  -4  15   5       97.83      119.95    240.45 o 
  -3  15   5        9.27      -58.81    243.95 o 
  -2  15   5       16.57      170.99    254.92 o 
  -1  15   5       61.58      302.91    244.10 o 
   0  15   5       45.40      227.29    245.34 o 
   1  15   5      142.19      181.23    240.56 o 
   2  15   5      518.23      510.42    193.97 o 
   3  15   5      158.54      133.02    182.95 o 
   4  15   5       21.17       52.50    177.77 o 
  -6  16   5       66.19      104.40    253.56 o 
  -5  16   5       27.40      123.40    260.49 o 
  -4  16   5        0.34      251.02    246.99 o 
  -3  16   5       81.13      142.57    251.71 o 
  -2  16   5       44.01      -14.16    266.91 o 
  -1  16   5        9.70       89.87    264.52 o 
   0  16   5       33.18      -61.35    259.22 o 
   1  16   5        9.55      204.54    203.34 o 
   2  16   5      178.48       49.56    218.86 o 
 -17   0   6     1286.04     1794.76    362.22 o 
 -16   0   6     1118.24     1322.73    343.14 o 
 -15   0   6       11.68       12.23    304.25 o 
 -14   0   6      106.87      263.40    284.87 o 
 -13   0   6       59.75      256.03    287.50 o 
 -12   0   6     2626.30     2616.89    301.63 o 
 -11   0   6      753.98      651.47    104.13 o 
 -10   0   6      798.76      756.82     97.73 o 
  -9   0   6      245.92      244.02     97.66 o 
  -8   0   6      283.99      294.05    103.07 o 
  -7   0   6     1535.14     1575.47    105.50 o 
  -6   0   6      383.77      416.33    122.42 o 
  -5   0   6    19383.67    19192.78    164.01 o 
  -4   0   6    15190.83    15233.53    466.89 o 
  -3   0   6    52677.30    59191.22    378.50 o 
  -2   0   6    43012.27    47406.00    362.95 o 
  -1   0   6     7967.85     8519.37    241.69 o 
   0   0   6       19.64       68.83     87.26 o 
   1   0   6     7672.04     8158.07    169.47 o 
   2   0   6    37494.36    40726.38    268.65 o 
   3   0   6    42089.06    43859.96   1240.50 o 
   4   0   6     7213.76     7153.95    330.78 o 
   5   0   6        1.75      104.02     98.87 o 
   6   0   6      828.27     1063.20    199.95 o 
   7   0   6     1944.77     2219.75    376.28 o 
   8   0   6     4562.20     5161.82    324.82 o 
   9   0   6      483.14      469.80    322.27 o 
  10   0   6        6.93       46.65    322.17 o 
  11   0   6       10.52      -34.27    315.41 o 
 -17   1   6      225.78       93.19    236.69 o 
 -16   1   6        6.06       59.15    224.88 o 
 -15   1   6      357.04      306.57    223.33 o 
 -14   1   6      223.92      241.20    209.06 o 
 -13   1   6     1813.85     1771.09    171.54 o 
 -12   1   6     3035.79     2645.19    128.63 o 
 -11   1   6      497.14      656.30     69.47 o 
 -10   1   6       19.42       37.93     71.50 o 
  -9   1   6        2.20      -16.86     75.62 o 
  -8   1   6     5909.40     5695.74     92.24 o 
  -7   1   6    17298.52    17955.24    429.12 o 
  -6   1   6     2439.92     2337.13    106.91 o 
  -5   1   6     1067.28     1159.66     65.03 o 
  -4   1   6     4269.67     4819.86    108.85 o 
  -3   1   6        0.38      -32.92    180.04 o 
  -2   1   6    12213.57    12222.83    197.83 o 
  -1   1   6    33519.82    37274.20    453.00 o 
   0   1   6    23157.00    24081.47    259.70 o 
   1   1   6     3892.97     3652.16     84.32 o 
   2   1   6     1683.07     1294.50     79.08 o 
   3   1   6      330.27      293.91     80.42 o 
   4   1   6     4693.52     4208.92     96.03 o 
   5   1   6     4300.79     4483.56    111.81 o 
   6   1   6     1363.13     1393.83    145.70 o 
   7   1   6     2170.89     2141.65    161.52 o 
   8   1   6      326.58      561.25    160.64 o 
   9   1   6      156.65       14.87    214.76 o 
  10   1   6       40.90       77.23    223.30 o 
  11   1   6       57.38     -229.59    229.59 o 
 -17   2   6     1328.87     1162.64    568.04 o 
 -16   2   6     1997.59     2476.61    241.51 o 
 -15   2   6      370.87      407.61    219.19 o 
 -14   2   6      292.29       72.43    173.02 o 
 -13   2   6      174.92      152.38    162.29 o 
 -12   2   6     3926.31     3764.96    107.95 o 
 -11   2   6     3683.65     3964.77     93.24 o 
 -10   2   6     1491.08     1429.40     80.14 o 
  -9   2   6       39.12       25.74     78.59 o 
  -8   2   6       16.73      -24.15     79.53 o 
  -7   2   6     2309.33     2624.76     89.13 o 
  -6   2   6       68.34       59.12     81.99 o 
  -5   2   6        2.92       41.66     78.42 o 
  -4   2   6        3.80       30.30     94.69 o 
  -3   2   6     6496.33     6569.54    162.03 o 
  -2   2   6     2486.96     2228.48    116.82 o 
  -1   2   6     1217.75     1213.66     88.51 o 
   0   2   6     1524.44     1768.65    100.10 o 
   1   2   6     1322.03     1266.64     84.48 o 
   2   2   6    17964.42    17101.35    251.96 o 
   3   2   6    24405.50    24057.59    349.04 o 
   4   2   6     8640.63     9039.29    152.07 o 
   5   2   6      147.12       91.92     69.28 o 
   6   2   6       89.66       67.91    126.56 o 
   7   2   6     2114.33     2325.47    160.39 o 
   8   2   6     3845.90     4189.24    168.78 o 
   9   2   6     2113.72     2180.35    271.99 o 
  10   2   6      327.98      280.72    221.96 o 
  11   2   6       68.72      327.13    229.94 o 
 -17   3   6      383.57      328.60    237.49 o 
 -16   3   6        1.69      -47.19    174.90 o 
 -15   3   6      948.17     1045.14    179.43 o 
 -14   3   6     1842.01     2131.08    179.02 o 
 -13   3   6     2847.23     2849.85    175.75 o 
 -12   3   6     8829.66     9057.01    205.70 o 
 -11   3   6     1627.56     1706.75     85.40 o 
 -10   3   6      496.24      545.22     75.23 o 
  -9   3   6     1445.78     1515.95     75.01 o 
  -8   3   6     2558.02     2353.19     75.98 o 
  -7   3   6    11294.45    11380.56    108.18 o 
  -6   3   6     1328.71     1290.85     90.57 o 
  -5   3   6     2484.13     2744.29    116.87 o 
  -4   3   6       49.76      105.21    107.83 o 
  -2   3   6     1550.29     1509.80    103.48 o 
  -1   3   6     9013.66     9984.80    190.64 o 
   0   3   6      564.08      819.77     93.50 o 
   1   3   6     2030.89     1879.79     75.17 o 
   2   3   6      826.19      724.43     81.74 o 
   3   3   6     1497.31     1575.30     82.97 o 
   4   3   6     5160.23     5059.77     97.62 o 
   5   3   6     3682.22     3525.88     79.09 o 
   6   3   6     8381.23     8852.13    130.16 o 
   7   3   6     4743.09     5245.67    150.55 o 
   8   3   6      436.22      537.80    153.67 o 
   9   3   6      189.63      106.46    219.00 o 
  10   3   6      223.92        3.28    217.55 o 
  11   3   6      266.51      390.94    234.93 o 
 -17   4   6      730.84      699.45    191.95 o 
 -16   4   6     1259.94     1381.79    189.45 o 
 -15   4   6      757.38      970.17    176.86 o 
 -14   4   6      183.71      204.49    168.54 o 
 -13   4   6        0.04       70.49    161.50 o 
 -12   4   6     2790.04     2748.43    117.19 o 
 -11   4   6     4475.40     4526.16     86.23 o 
 -10   4   6     1172.16     1177.49     84.94 o 
  -9   4   6     1705.66     1672.15     86.50 o 
  -8   4   6     1178.67     1242.00     84.28 o 
  -7   4   6        1.31       12.86     79.42 o 
  -6   4   6       37.39       81.97     89.23 o 
  -5   4   6       83.38       97.90    119.04 o 
  -4   4   6      529.29      361.08    167.23 o 
  -3   4   6     3345.51     3770.38    188.25 o 
  -2   4   6     7095.25     8103.04    398.91 o 
  -1   4   6      479.17      411.33    115.01 o 
   0   4   6      430.77      553.62    116.03 o 
   1   4   6     3194.11     3111.29     88.51 o 
   2   4   6    16474.66    16445.49    256.03 o 
   3   4   6    17590.90    17063.87    186.00 o 
   4   4   6     5715.56     5817.31    129.63 o 
   5   4   6      341.48      376.42     76.76 o 
   6   4   6     1085.84     1112.00     97.63 o 
   7   4   6     1682.14     1749.94    123.34 o 
   8   4   6     1864.32     2047.41    177.26 o 
   9   4   6     1595.52     1648.17    185.12 o 
  10   4   6      406.87      341.13    222.51 o 
  11   4   6       16.03      -12.25    286.88 o 
 -17   5   6       59.13      -87.00    214.16 o 
 -16   5   6       56.37       84.09    206.41 o 
 -15   5   6      509.84      655.49    181.48 o 
 -14   5   6      642.42      717.87    166.06 o 
 -13   5   6      428.32      371.12    155.16 o 
 -12   5   6      840.17      765.08     93.11 o 
 -11   5   6      491.27      458.21     86.86 o 
 -10   5   6      381.18      353.49     88.78 o 
  -9   5   6        4.12       -1.16     84.50 o 
  -8   5   6      202.77       87.34     80.70 o 
  -7   5   6     5355.77     5388.32     99.81 o 
  -6   5   6    11046.44    11559.63    143.52 o 
  -5   5   6     2794.98     2830.95    177.19 o 
  -4   5   6     3908.45     4319.56    183.86 o 
  -3   5   6     1234.80     1506.21    176.21 o 
  -1   5   6    18692.54    20615.54    731.46 o 
   0   5   6    10914.98    10905.09    136.62 o 
   1   5   6     6818.62     6747.04    126.74 o 
   2   5   6     2091.80     1818.14     89.46 o 
   3   5   6     1395.38     1468.30     85.11 o 
   4   5   6     4708.71     4128.01     83.25 o 
   5   5   6     2728.44     2760.77     85.43 o 
   6   5   6     2446.45     2354.96    100.32 o 
   7   5   6     2546.40     2266.46    117.11 o 
   8   5   6        9.48      -35.24    144.47 o 
   9   5   6      255.04      189.83    169.71 o 
  10   5   6      122.10      210.23    177.94 o 
  11   5   6      106.87      236.66    223.38 o 
 -16   6   6      427.73      359.76    180.09 o 
 -15   6   6      370.44      377.65    170.25 o 
 -14   6   6      232.78      325.65    159.97 o 
 -13   6   6        0.19      -49.55    133.53 o 
 -12   6   6      159.40       45.04    109.15 o 
 -11   6   6     1620.13     1488.33     92.65 o 
 -10   6   6     1397.88     1357.35     94.27 o 
  -9   6   6     1111.03      990.89     88.80 o 
  -8   6   6     1609.54     1587.08     90.60 o 
  -7   6   6        1.24       23.83     83.29 o 
  -6   6   6     1529.78     1540.97    110.12 o 
  -5   6   6     2377.95     2177.20    123.80 o 
  -4   6   6     7564.83     8460.74   1172.62 o 
  -3   6   6    20579.13    24577.05   1851.37 o 
  -2   6   6    10088.64    11098.25    530.79 o 
  -1   6   6     2343.05     2224.65    171.71 o 
   0   6   6      146.95      151.62     84.34 o 
   1   6   6     5885.83     5981.93    105.35 o 
   2   6   6    14568.74    14939.81    256.41 o 
   3   6   6    10191.68     9511.00    163.91 o 
   4   6   6     3575.54     3632.72     87.17 o 
   5   6   6       59.89       12.16     71.25 o 
   6   6   6      582.90      618.48     97.52 o 
   7   6   6     1240.88     1144.73    128.53 o 
   8   6   6      598.80      610.98    148.10 o 
   9   6   6      381.09      230.48    151.04 o 
  10   6   6       79.54      142.46    176.00 o 
  11   6   6       14.38     -224.60    224.60 o 
 -16   7   6       21.92      -59.92    260.64 o 
 -15   7   6      585.01      332.44    227.62 o 
 -14   7   6     1483.75     1709.03    153.40 o 
 -13   7   6     1207.92     1257.94    138.82 o 
 -12   7   6      449.68      423.89    114.24 o 
 -11   7   6      283.42      281.85     91.54 o 
 -10   7   6      277.49      270.74     92.63 o 
  -9   7   6      813.72      819.79     91.03 o 
  -8   7   6      536.96      494.21     87.16 o 
  -7   7   6     1152.64     1142.15     83.39 o 
  -6   7   6     1319.00     1212.17    129.99 o 
  -5   7   6     1718.67     1554.89    122.30 o 
  -4   7   6     1151.30     1294.35    191.23 o 
  -3   7   6       29.43      -91.03    182.08 o 
  -2   7   6     2475.60     2832.03    194.38 o 
  -1   7   6     6876.91     7945.75    314.23 o 
   0   7   6    11093.60    11621.02    169.89 o 
   1   7   6     6133.93     5846.55    158.17 o 
   2   7   6     2122.63     2038.97    102.46 o 
   3   7   6      521.26      479.36     87.74 o 
   4   7   6     4446.61     4140.24     91.28 o 
   5   7   6     3684.22     3738.29     91.13 o 
   6   7   6     3365.76     3404.63    104.52 o 
   7   7   6     1552.47     1596.93    147.24 o 
   8   7   6        0.46      -85.07    140.24 o 
   9   7   6      165.94      264.31    192.33 o 
  10   7   6      132.35       57.14    201.96 o 
 -15   8   6     1179.71      939.08    239.08 o 
 -14   8   6      325.82      346.52    181.61 o 
 -13   8   6       18.77       37.32    185.24 o 
 -12   8   6      283.50      286.98    112.51 o 
 -11   8   6     2164.86     2366.40    100.33 o 
 -10   8   6     3541.80     3609.56    104.89 o 
  -9   8   6     1239.93     1053.66     90.91 o 
  -8   8   6     1693.13     1807.47     91.66 o 
  -7   8   6      217.78      171.34     81.81 o 
  -6   8   6      335.17      276.27     84.39 o 
  -5   8   6      889.37     1036.05    124.11 o 
  -4   8   6      506.03      567.51    116.80 o 
  -3   8   6      268.78      453.55    192.29 o 
  -2   8   6       34.69      152.64    229.08 o 
  -1   8   6       22.79       26.73     79.57 o 
   0   8   6      581.13      579.71     87.51 o 
   1   8   6     1881.34     1834.67     95.06 o 
   2   8   6     3884.91     3676.49     96.76 o 
   3   8   6     2226.14     2103.05     80.24 o 
   4   8   6     1555.91     1467.26     82.08 o 
   5   8   6     1266.93     1089.05     94.76 o 
   6   8   6        8.11      -18.55    139.08 o 
   7   8   6      336.93      305.95    171.42 o 
   8   8   6      856.78      902.86    189.01 o 
   9   8   6     1342.80     1561.74    193.51 o 
  10   8   6      704.15      682.80    194.90 o 
 -15   9   6      380.78      235.91    208.33 o 
 -14   9   6     2270.73     2868.81    207.20 o 
 -13   9   6     1746.53     1694.38    184.85 o 
 -12   9   6      791.76      692.97    144.92 o 
 -11   9   6      566.65      450.82    114.92 o 
 -10   9   6       33.80      -18.00    115.20 o 
  -9   9   6     2375.88     2186.52    123.59 o 
  -8   9   6      532.59      437.94     83.78 o 
  -7   9   6        2.85       36.26     78.51 o 
  -6   9   6        5.69       73.54     74.05 o 
  -5   9   6      106.28      126.13    118.68 o 
  -4   9   6      404.78      437.33    111.37 o 
  -3   9   6       23.50       29.05     98.22 o 
  -2   9   6       21.53       74.01     70.41 o 
  -1   9   6     1355.36     1306.63     82.41 o 
   0   9   6     4261.82     3978.65    104.19 o 
   1   9   6     4500.38     4429.89     90.64 o 
   2   9   6     1292.87     1177.81     87.48 o 
   3   9   6       35.20       17.39     84.20 o 
   4   9   6     2821.92     2569.32     95.98 o 
   5   9   6     5780.06     5723.93    133.57 o 
   6   9   6     5624.77     6004.35    169.30 o 
   7   9   6     1199.47     1025.82    180.11 o 
   8   9   6        1.98        7.48    178.09 o 
   9   9   6       25.58       68.86    186.65 o 
 -14  10   6      351.25      440.38    187.38 o 
 -13  10   6        2.17      -88.22    174.26 o 
 -12  10   6      150.55      170.43    146.35 o 
 -11  10   6      786.17      955.98    143.42 o 
 -10  10   6     1732.88     1849.45    125.57 o 
  -9  10   6     2697.11     2572.84    128.01 o 
  -8  10   6     1033.54     1245.80    117.82 o 
  -7  10   6      143.35       27.44    134.45 o 
  -6  10   6      721.70      811.08    129.93 o 
  -5  10   6     2327.35     2192.51    126.80 o 
  -4  10   6     6257.17     6634.04    242.54 o 
  -3  10   6     1204.87     1070.40    219.73 o 
  -2  10   6      969.69      969.96    217.46 o 
  -1  10   6      118.63       46.71    110.62 o 
   0  10   6     1126.70      946.49    128.63 o 
   1  10   6     4213.36     3951.06    133.48 o 
   2  10   6     3109.62     3118.88    133.15 o 
   3  10   6     1726.05     1622.32    124.50 o 
   4  10   6     1446.51     1349.79    119.39 o 
   5  10   6      452.62      365.71    115.14 o 
   6  10   6       74.90      129.32    146.76 o 
   7  10   6      246.84      126.74    176.10 o 
   8  10   6      262.21      120.26    188.99 o 
   9  10   6      916.93      769.79    228.01 o 
 -14  11   6      480.98      401.57    232.98 o 
 -13  11   6      244.77      304.70    187.37 o 
 -12  11   6        0.24     -104.84    147.32 o 
 -11  11   6       13.83      100.11    146.65 o 
 -10  11   6        1.04      -89.53    118.30 o 
  -9  11   6      402.42      462.65    148.03 o 
  -8  11   6      276.37      308.54    149.96 o 
  -7  11   6       16.61      119.30    210.31 o 
  -6  11   6     1279.09     1342.50    222.80 o 
  -5  11   6     3333.48     3661.64    242.32 o 
  -4  11   6      443.12      478.46    223.60 o 
  -3  11   6      214.83      137.14    225.59 o 
  -2  11   6     1954.23     2045.13    238.26 o 
  -1  11   6     6708.20     6947.75    480.86 o 
   0  11   6    11868.74    12449.90    890.64 o 
   1  11   6     7902.74     8123.82    331.29 o 
   2  11   6     1387.95     1248.04    126.99 o 
   3  11   6      322.63      240.76    125.92 o 
   4  11   6      976.44      991.70    125.02 o 
   5  11   6     2650.96     2469.55    154.16 o 
   6  11   6     2001.45     2270.30    162.20 o 
   7  11   6       52.00       52.94    173.64 o 
   8  11   6       11.07      -88.76    181.69 o 
 -13  12   6        0.30      -53.70    301.66 o 
 -12  12   6       22.95      -69.16    186.31 o 
 -11  12   6       58.95      -74.04    184.28 o 
 -10  12   6      811.52      910.46    152.20 o 
  -9  12   6     1376.98     1306.58    158.24 o 
  -8  12   6      377.46      343.14    155.15 o 
  -7  12   6      311.25      243.37    218.20 o 
  -6  12   6      240.38       87.10    222.55 o 
  -5  12   6     2069.41     1796.52    241.87 o 
  -4  12   6     5585.12     5652.92    267.28 o 
  -3  12   6     5325.20     5434.35    403.22 o 
  -2  12   6     1226.46     1344.23    241.84 o 
  -1  12   6      901.34     1001.98    229.76 o 
   0  12   6      180.91      237.86    225.59 o 
   1  12   6     2979.18     2877.20    189.82 o 
   2  12   6     2108.35     2302.19    189.49 o 
   3  12   6      506.53      437.29    167.43 o 
   4  12   6     1265.26     1154.17    152.24 o 
   5  12   6      345.14      304.53    193.33 o 
   6  12   6      194.78      299.93    188.71 o 
   7  12   6       92.29      143.23    291.10 o 
 -12  13   6      127.19      -22.25    221.97 o 
 -11  13   6       49.88       85.87    185.23 o 
 -10  13   6        3.37        3.19    151.75 o 
  -9  13   6      483.95      644.86    162.65 o 
  -8  13   6      350.51      473.04    156.14 o 
  -7  13   6       22.46        5.35    225.25 o 
  -6  13   6      445.33      644.43    234.40 o 
  -5  13   6      789.91      584.77    238.65 o 
  -4  13   6       33.62       16.04    235.85 o 
  -3  13   6      627.87      369.79    236.32 o 
  -2  13   6      376.03      240.68    231.97 o 
  -1  13   6      478.56      336.90    232.30 o 
   0  13   6     3551.31     3734.12    253.38 o 
   1  13   6     3431.20     3375.35    198.36 o 
   2  13   6       84.36      -20.21    176.44 o 
   3  13   6       31.47      143.58    179.14 o 
   4  13   6      396.56      329.40    158.68 o 
   5  13   6     1806.01     1740.07    205.07 o 
   6  13   6     1210.75     1369.80    207.17 o 
 -10  14   6     1430.68     1253.73    203.98 o 
  -9  14   6     1303.81     1365.27    168.38 o 
  -8  14   6       42.74      197.29    171.99 o 
  -7  14   6        7.04       -7.52    234.29 o 
  -6  14   6       36.67       39.71    236.95 o 
  -5  14   6       73.08      306.38    240.17 o 
  -4  14   6      405.46      309.99    247.34 o 
  -3  14   6      119.91      -18.87    241.19 o 
  -2  14   6        6.51       41.24    252.12 o 
  -1  14   6       55.21       54.20    241.16 o 
   0  14   6        2.11     -131.99    246.76 o 
   1  14   6     1462.60     1381.82    192.81 o 
   2  14   6      424.76      458.56    190.61 o 
   3  14   6      167.11       98.99    176.47 o 
   4  14   6      905.18      810.00    171.97 o 
   5  14   6      272.53      165.30    268.45 o 
  -9  15   6      206.67       99.13    183.79 o 
  -8  15   6      378.02      474.03    174.97 o 
  -7  15   6      168.07      116.82    234.37 o 
  -6  15   6      304.83      450.76    250.96 o 
  -5  15   6      406.04      308.70    238.96 o 
  -4  15   6       32.30      -71.61    252.93 o 
  -3  15   6       44.47      -43.65    245.47 o 
  -2  15   6       55.39      -76.18    241.68 o 
  -1  15   6       55.62       59.96    248.86 o 
   0  15   6      872.39      739.68    235.09 o 
   1  15   6      503.12      435.45    185.63 o 
   2  15   6        6.45      -37.13    187.55 o 
   3  15   6        2.30        3.86    188.66 o 
  -6  16   6        3.07      -40.58    239.10 o 
  -5  16   6      424.35      541.02    271.87 o 
  -4  16   6      946.82      900.40    265.55 o 
  -3  16   6      744.42      664.96    282.29 o 
  -2  16   6      504.07      528.38    260.80 o 
  -1  16   6      388.93      409.53    257.11 o 
   0  16   6       19.76      -85.04    269.57 o 
   1  16   6     1199.54     1202.73    236.41 o 
 -18   1   7        4.23       89.94    231.32 o 
 -17   1   7       28.60     -126.76    217.72 o 
 -16   1   7       14.29       80.83    217.97 o 
 -15   1   7       20.30       49.96    219.68 o 
 -14   1   7        6.08     -113.29    198.84 o 
 -13   1   7      334.55       41.95    158.46 o 
 -12   1   7        9.14      -51.81     74.04 o 
 -11   1   7      504.59      535.39     81.55 o 
 -10   1   7      298.60      240.29     82.42 o 
  -9   1   7      439.89      293.99     79.33 o 
  -8   1   7     5919.07     5905.67     96.66 o 
  -7   1   7      686.84      774.39    103.61 o 
  -6   1   7      152.10      166.03     67.20 o 
  -5   1   7       97.96       86.49     49.16 o 
  -4   1   7      453.11      423.40     76.80 o 
  -3   1   7      144.96      278.60    189.98 o 
  -2   1   7     1170.55     1105.79     95.75 o 
  -1   1   7       37.40      -10.48     60.16 o 
   0   1   7      352.09      500.47    106.82 o 
   1   1   7      106.06       83.04     86.37 o 
   2   1   7       89.85       63.50     85.47 o 
   3   1   7      199.44      176.06     90.05 o 
   4   1   7       36.19       43.90     88.02 o 
   5   1   7      180.84      139.89     77.60 o 
   6   1   7      412.31      364.51    155.54 o 
   7   1   7       23.26      -53.13    152.70 o 
   8   1   7        2.00      -74.09    158.69 o 
   9   1   7        2.96     -148.92    223.31 o 
  10   1   7        6.46        3.71    232.41 o 
  11   1   7        5.46      -45.84    241.74 o 
 -18   2   7       70.02      221.83    354.42 o 
 -17   2   7        2.82       92.15    228.90 o 
 -16   2   7        6.92      129.74    223.27 o 
 -15   2   7        5.23        7.55    173.13 o 
 -14   2   7       14.84      -14.23    166.87 o 
 -13   2   7      143.74       48.83    155.26 o 
 -12   2   7      163.71      154.91     79.20 o 
 -11   2   7     1507.44     1262.22     86.05 o 
 -10   2   7     1283.02     1107.01     84.57 o 
  -9   2   7      116.85      112.53     84.19 o 
  -8   2   7      221.02      235.71     83.59 o 
  -7   2   7     1378.52     1536.66    108.07 o 
  -6   2   7     7719.26     8011.60    119.34 o 
  -5   2   7     2435.02     2421.05    101.21 o 
  -4   2   7      199.60       75.26     78.32 o 
  -3   2   7     1743.23     1544.03     75.55 o 
  -2   2   7     6740.54     7429.44    348.12 o 
  -1   2   7        1.14       19.97     71.27 o 
   0   2   7      554.35      728.15     91.01 o 
   1   2   7     4552.45     4585.54     89.83 o 
   2   2   7     6698.13     6443.98     93.82 o 
   3   2   7      802.36      972.04     81.07 o 
   4   2   7       82.29       50.03     79.71 o 
   5   2   7       77.02      143.54    105.61 o 
   6   2   7      670.07      684.11    158.41 o 
   7   2   7      275.16      311.81    155.78 o 
   8   2   7       38.11      -76.19    156.36 o 
   9   2   7      174.39      120.79    225.78 o 
  10   2   7       84.24      231.51    228.72 o 
  11   2   7        0.28      -44.03    236.26 o 
 -17   3   7        5.57      -23.74    229.29 o 
 -16   3   7       55.27      109.64    177.68 o 
 -15   3   7        3.28     -134.16    171.05 o 
 -14   3   7      227.76      221.34    165.27 o 
 -13   3   7       60.73       34.80    154.15 o 
 -12   3   7        3.70      -50.03     84.31 o 
 -11   3   7      768.08      644.86     88.71 o 
 -10   3   7        0.58      -28.16     87.52 o 
  -9   3   7     2987.82     2836.32     80.95 o 
  -8   3   7      213.02      163.12     71.61 o 
  -7   3   7       29.62       69.36     79.87 o 
  -6   3   7     1549.99     1495.31     87.87 o 
  -5   3   7      904.58     1024.00     95.80 o 
  -4   3   7     3350.17     3664.80    145.28 o 
  -3   3   7      564.68      411.52    139.28 o 
  -2   3   7      107.30       52.09     87.20 o 
  -1   3   7      127.51      114.41     89.74 o 
   0   3   7     1439.41     1484.90     95.38 o 
   1   3   7        8.48      -10.84     78.29 o 
   2   3   7        3.26      -80.52     82.09 o 
   3   3   7      934.34      845.86     86.67 o 
   4   3   7     1496.49     1439.60     88.13 o 
   5   3   7       63.87      112.99     92.46 o 
   6   3   7       49.01       52.46    115.04 o 
   7   3   7        0.60        5.08    132.64 o 
   8   3   7      100.70       36.03    155.82 o 
   9   3   7       36.49      -86.42    222.04 o 
  10   3   7        9.09      -54.91    221.87 o 
  11   3   7       66.82      239.61    319.69 o 
 -17   4   7       66.28      150.85    184.03 o 
 -16   4   7       98.54      290.51    179.88 o 
 -15   4   7        0.33       47.44    173.21 o 
 -14   4   7        3.22      -41.12    164.54 o 
 -13   4   7      298.96      183.96    154.52 o 
 -12   4   7       90.90       61.44     88.37 o 
 -11   4   7      206.57       63.08     78.01 o 
 -10   4   7      481.65      436.37     79.63 o 
  -9   4   7     1010.66     1026.15     86.74 o 
  -8   4   7      245.37      116.63     81.36 o 
  -7   4   7      164.52      155.64     92.76 o 
  -6   4   7     1989.17     2229.99    124.89 o 
  -5   4   7     1531.70     1696.58    120.15 o 
  -4   4   7     1790.58     2077.26    174.98 o 
  -3   4   7     1865.70     1865.50    176.97 o 
  -2   4   7        4.46       51.17    106.33 o 
  -1   4   7     1243.49      995.85    115.32 o 
   0   4   7     1057.02     1275.12     81.81 o 
   1   4   7      262.98      343.16     75.62 o 
   2   4   7      189.93       65.47     86.39 o 
   3   4   7     1061.88      877.12     89.36 o 
   4   4   7       12.76      -44.71     86.81 o 
   5   4   7        0.05       -4.01     96.21 o 
   6   4   7        2.62      -86.26    112.41 o 
   7   4   7       50.55       61.72    118.99 o 
   8   4   7       15.74       50.02    151.14 o 
   9   4   7      182.81      265.93    215.36 o 
  10   4   7        1.42      -94.62    224.63 o 
 -17   5   7       25.91      161.01    185.26 o 
 -16   5   7      211.47      274.70    180.17 o 
 -15   5   7      167.31      133.64    169.15 o 
 -14   5   7      336.37      312.32    163.05 o 
 -13   5   7      859.58      733.09    155.98 o 
 -12   5   7       48.54       -3.34     77.26 o 
 -11   5   7      204.86       99.01     90.57 o 
 -10   5   7       61.09        2.00     86.32 o 
  -9   5   7     3329.04     3227.58     95.74 o 
  -8   5   7     3274.21     3255.11     91.99 o 
  -7   5   7     1589.11     1652.65     95.25 o 
  -6   5   7       45.90      113.99    122.54 o 
  -5   5   7     1345.70     1638.81    174.37 o 
  -4   5   7      543.62      394.01    174.12 o 
  -3   5   7      753.52      648.40    178.95 o 
  -2   5   7      630.76      572.55    167.98 o 
  -1   5   7     6127.33     6194.60    220.07 o 
   0   5   7      250.30      195.88     88.02 o 
   1   5   7      227.94      214.49     84.82 o 
   2   5   7       12.21       62.24     79.99 o 
   3   5   7     2152.96     2015.79     86.66 o 
   4   5   7     2905.04     2788.91     93.74 o 
   5   5   7      100.79       79.80     96.79 o 
   6   5   7        1.84     -104.53    111.52 o 
   7   5   7       24.03      -53.18    118.42 o 
   8   5   7       12.97       85.16    149.70 o 
   9   5   7      206.89       93.62    174.80 o 
  10   5   7        0.00      197.10    218.74 o 
 -17   6   7        1.08      -34.61    196.09 o 
 -16   6   7       71.72      110.89    171.34 o 
 -15   6   7        2.73      -87.10    164.53 o 
 -14   6   7       53.27       44.91    158.08 o 
 -13   6   7      151.03      191.08    108.44 o 
 -12   6   7       72.16       -6.51    108.23 o 
 -11   6   7      891.08      828.08     94.31 o 
 -10   6   7      271.83      131.83     90.92 o 
  -9   6   7        0.57      -39.95     88.98 o 
  -8   6   7       66.16      -27.24     85.81 o 
  -7   6   7      408.78      291.62    109.35 o 
  -6   6   7     2245.98     2085.85    109.15 o 
  -5   6   7      571.47      453.55    173.25 o 
  -4   6   7     1237.41     1556.36    194.72 o 
  -3   6   7     1813.90     2078.81    269.53 o 
  -2   6   7       56.06       54.13    180.29 o 
  -1   6   7       26.06      -14.38    122.75 o 
   0   6   7      555.66      507.66     92.74 o 
   1   6   7     2692.54     2447.67    121.68 o 
   2   6   7     2107.50     2141.40     95.57 o 
   3   6   7       14.26       12.57     84.34 o 
   4   6   7       13.42        2.84     78.68 o 
   5   6   7       98.52       72.04     94.43 o 
   6   6   7      216.04      243.02    110.52 o 
   7   6   7      272.06      285.22    116.15 o 
   8   6   7        0.12       25.01    150.55 o 
   9   6   7      137.83       56.99    151.66 o 
  10   6   7       20.40       10.80    241.36 o 
 -16   7   7        6.51      -75.93    231.88 o 
 -15   7   7       33.69      -34.80    161.42 o 
 -14   7   7       92.07       30.06    139.27 o 
 -13   7   7       27.58      -30.62    132.13 o 
 -12   7   7      105.37       56.28    108.75 o 
 -11   7   7       42.05      -24.87     92.92 o 
 -10   7   7     1179.94     1144.79     98.27 o 
  -9   7   7      106.38       40.70     90.90 o 
  -8   7   7       80.00       30.69     88.06 o 
  -7   7   7     2048.03     2097.19     96.13 o 
  -6   7   7     1646.21     1683.18    136.91 o 
  -5   7   7      213.65      215.20    186.53 o 
  -4   7   7       99.06      176.95    182.11 o 
  -3   7   7      287.12      274.54    192.49 o 
  -2   7   7        2.61     -108.61    180.31 o 
  -1   7   7      692.30      838.21     89.49 o 
   0   7   7      165.36      146.82     92.44 o 
   1   7   7      274.66      222.46     97.70 o 
   2   7   7     1467.73     1419.51     98.14 o 
   3   7   7        0.76       13.94     88.07 o 
   4   7   7      108.71      124.59     75.81 o 
   5   7   7      596.14      503.37     81.27 o 
   6   7   7      835.89      769.17    113.85 o 
   7   7   7       13.09       -6.57    140.71 o 
   8   7   7        0.27       43.98    181.43 o 
   9   7   7      238.20      176.65    190.20 o 
  10   7   7        0.65      155.41    231.70 o 
 -16   8   7       84.87      143.92    242.22 o 
 -15   8   7       11.84       95.01    181.73 o 
 -14   8   7        0.00       -4.27    184.19 o 
 -13   8   7       69.63       92.26    175.72 o 
 -12   8   7        5.53        6.06    107.94 o 
 -11   8   7     1004.81      850.12     95.98 o 
 -10   8   7      454.86      479.27     96.32 o 
  -9   8   7        0.09      -51.66     89.93 o 
  -8   8   7       22.15       20.45     86.02 o 
  -7   8   7      188.83      267.30     88.24 o 
  -6   8   7     2917.50     2942.93    138.57 o 
  -5   8   7      305.81      181.02    126.58 o 
  -4   8   7      866.57     1119.30    202.58 o 
  -3   8   7        2.84       54.63    199.94 o 
  -2   8   7      145.06      199.53    197.93 o 
  -1   8   7      362.47      438.26     92.22 o 
   0   8   7        0.34       27.09     90.56 o 
   1   8   7     2819.89     2728.70    103.56 o 
   2   8   7     1044.49     1036.84     89.80 o 
   3   8   7       64.28        7.43     90.38 o 
   4   8   7        8.91      -47.85     81.46 o 
   5   8   7        0.09       65.00    105.12 o 
   6   8   7      100.48       -7.47    146.30 o 
   7   8   7      174.94       13.48    173.22 o 
   8   8   7       28.23      -66.04    185.20 o 
   9   8   7       43.83      119.15    188.66 o 
 -15   9   7       18.00       63.71    191.98 o 
 -14   9   7      230.46      295.44    184.71 o 
 -13   9   7      168.70      267.85    181.27 o 
 -12   9   7        0.43     -108.84    141.17 o 
 -11   9   7       12.00       25.67    115.47 o 
 -10   9   7       30.13       25.60    117.92 o 
  -9   9   7     1639.24     1507.96     92.60 o 
  -8   9   7     1073.51      959.45    103.39 o 
  -7   9   7        8.55       33.65     84.52 o 
  -6   9   7       89.15      110.71    125.77 o 
  -5   9   7       16.24       55.38    121.53 o 
  -4   9   7      738.09      831.35    116.72 o 
  -3   9   7      200.91       98.22    210.01 o 
  -2   9   7      188.11      210.00     84.21 o 
  -1   9   7      536.07      612.15     87.73 o 
   0   9   7        7.49       70.38     85.59 o 
   1   9   7        2.30       -9.65     84.10 o 
   2   9   7       98.14      115.37     88.85 o 
   3   9   7       24.04      -81.92     87.16 o 
   4   9   7      555.15      472.04     92.36 o 
   5   9   7       26.46       69.38    119.57 o 
   6   9   7       83.09      125.58    175.25 o 
   7   9   7      110.47       40.77    173.65 o 
   8   9   7       36.94       55.48    178.30 o 
   9   9   7      163.34      337.38    191.55 o 
 -15  10   7        1.78      -63.34    231.86 o 
 -14  10   7       88.65      166.47    181.50 o 
 -13  10   7       19.52      196.84    181.13 o 
 -12  10   7       53.25      -18.44    145.65 o 
 -11  10   7       60.87      -20.50    118.28 o 
 -10  10   7       22.37      -70.88    121.33 o 
  -9  10   7      453.29      455.14    119.11 o 
  -8  10   7        4.24      -23.46    117.72 o 
  -7  10   7     1085.13     1052.94    140.72 o 
  -6  10   7      275.04      139.52    130.86 o 
  -5  10   7      306.49      251.94    123.29 o 
  -4  10   7     1586.50     1680.44    224.02 o 
  -3  10   7      107.56       78.99    213.66 o 
  -2  10   7       58.73      144.87    215.52 o 
  -1  10   7      176.55      133.19    216.98 o 
   0  10   7      335.79      341.21    118.61 o 
   1  10   7      499.78      393.70    125.72 o 
   2  10   7      594.52      478.08    125.87 o 
   3  10   7      783.25      767.61    122.91 o 
   4  10   7       23.55       37.87    117.75 o 
   5  10   7      502.31      310.98    146.09 o 
   6  10   7       17.76      103.28    168.84 o 
   7  10   7        0.64      -10.10    178.50 o 
   8  10   7      101.86       47.03    190.26 o 
 -14  11   7        9.91        2.42    194.55 o 
 -13  11   7        9.97       78.59    178.82 o 
 -12  11   7      102.19       62.79    143.02 o 
 -11  11   7        8.57       11.10    123.23 o 
 -10  11   7        9.12       27.28    121.19 o 
  -9  11   7       37.73       81.32    149.45 o 
  -8  11   7      324.42      377.31    148.31 o 
  -7  11   7        3.10       37.08    206.78 o 
  -6  11   7      127.17      309.23    219.91 o 
  -5  11   7       79.76       49.96    217.19 o 
  -4  11   7       28.09       78.67    258.07 o 
  -3  11   7       20.00      138.20    224.95 o 
  -2  11   7      121.25       17.91    221.08 o 
  -1  11   7      166.47      153.82    215.15 o 
   0  11   7        1.55       89.29    110.84 o 
   1  11   7      242.91      226.29    120.94 o 
   2  11   7       48.81      -44.78    125.59 o 
   3  11   7       21.17      125.59    119.65 o 
   4  11   7      183.41      188.74    122.85 o 
   5  11   7       12.24       -4.04    141.64 o 
   6  11   7        2.03       91.04    169.07 o 
   7  11   7        0.67      -94.10    174.15 o 
 -13  12   7        0.06      -20.82    244.15 o 
 -12  12   7        4.99        9.52    186.45 o 
 -11  12   7        0.39      -44.46    191.73 o 
 -10  12   7        0.03      -81.03    146.80 o 
  -9  12   7      122.19       57.35    155.58 o 
  -8  12   7       69.66      108.60    179.30 o 
  -7  12   7      126.39      236.12    225.05 o 
  -6  12   7        0.27      -42.65    231.65 o 
  -5  12   7      803.45     1052.60    272.24 o 
  -4  12   7        0.25      -42.44    234.23 o 
  -3  12   7      158.82      142.97    232.45 o 
  -2  12   7      107.60       46.18    228.67 o 
  -1  12   7       11.53      -63.70    233.23 o 
   0  12   7        4.09       52.25    171.88 o 
   1  12   7      170.79      376.37    179.32 o 
   2  12   7      139.35       64.00    169.82 o 
   3  12   7        1.80      -79.57    152.10 o 
   4  12   7       52.97       40.16    151.45 o 
   5  12   7       98.83      172.83    179.77 o 
   6  12   7       48.32      199.39    248.57 o 
 -12  13   7      114.24      135.65    194.90 o 
 -11  13   7        4.38     -116.43    196.36 o 
 -10  13   7      332.45      387.57    157.30 o 
  -9  13   7      455.83      546.87    164.04 o 
  -8  13   7      745.22      728.71    183.79 o 
  -7  13   7      222.98      105.40    239.01 o 
  -6  13   7       24.16       13.59    235.50 o 
  -5  13   7      246.22      309.32    236.98 o 
  -4  13   7       39.66       13.17    244.78 o 
  -3  13   7        1.53     -199.43    234.53 o 
  -2  13   7       12.96      -50.14    241.72 o 
  -1  13   7      270.85      261.39    239.76 o 
   0  13   7      259.97      329.09    241.87 o 
   1  13   7       40.59      107.48    178.14 o 
   2  13   7       25.68       -6.68    180.19 o 
   3  13   7      237.81       57.71    155.19 o 
   4  13   7      260.13      326.33    189.03 o 
   5  13   7       76.03      179.48    198.55 o 
 -11  14   7      146.30      220.32    259.51 o 
 -10  14   7       70.44       31.40    160.87 o 
  -9  14   7        1.53      109.24    165.55 o 
  -8  14   7        6.30      191.23    165.88 o 
  -7  14   7        4.89       37.73    234.80 o 
  -6  14   7       10.71       -5.97    237.55 o 
  -5  14   7       29.04       13.82    240.64 o 
  -4  14   7       33.37        2.80    247.45 o 
  -3  14   7      198.00      -13.32    243.06 o 
  -2  14   7       49.01      -46.62    245.94 o 
  -1  14   7        0.50      117.15    237.58 o 
   0  14   7        2.01       29.15    179.85 o 
   1  14   7        0.37       84.79    185.06 o 
   2  14   7       14.27       82.50    178.38 o 
   3  14   7        0.10       10.50    162.52 o 
   4  14   7       93.80      111.05    206.92 o 
  -9  15   7        7.11      -44.83    182.43 o 
  -8  15   7       72.54       -2.92    165.44 o 
  -7  15   7       80.33      -90.70    233.04 o 
  -6  15   7      111.79       69.99    248.49 o 
  -5  15   7       27.37      -30.90    256.69 o 
  -4  15   7        9.92        7.97    246.40 o 
  -3  15   7       58.98       87.58    247.35 o 
  -2  15   7        0.04      207.61    244.42 o 
  -1  15   7       83.57       94.98    263.62 o 
   0  15   7        4.43      172.13    189.37 o 
   1  15   7       19.26       41.55    196.00 o 
   2  15   7       21.04      145.19    187.00 o 
  -6  16   7      450.56      728.09    366.84 o 
  -5  16   7      366.11      155.64    241.04 o 
  -4  16   7        2.39      328.39    258.16 o 
  -3  16   7        1.38     -112.13    269.46 o 
  -2  16   7        0.01      128.75    261.50 o 
  -1  16   7       22.57       31.89    370.75 o 
 -18   0   8      246.70      123.39    363.17 o 
 -17   0   8        0.14     -121.48    327.40 o 
 -16   0   8      218.62      260.08    317.39 o 
 -15   0   8        0.19      107.00    295.86 o 
 -14   0   8      107.17      142.16    295.25 o 
 -13   0   8      558.37      483.17    285.34 o 
 -12   0   8     2473.29     2377.16    305.95 o 
 -11   0   8      467.02      275.15    109.51 o 
 -10   0   8      185.90      197.03    107.73 o 
  -9   0   8       74.57      147.86    105.57 o 
  -8   0   8     9795.78     9231.37    142.56 o 
  -7   0   8    22895.43    22496.21    663.39 o 
  -6   0   8    15357.85    14119.65    130.53 o 
  -5   0   8    10259.92     9952.59    722.48 o 
  -4   0   8     5674.66     6176.66    260.36 o 
  -1   0   8    16946.26    16281.66    288.64 o 
   0   0   8    10728.49    10042.74    233.21 o 
   1   0   8     8279.14     9046.08    182.80 o 
   2   0   8      684.35      566.73    140.07 o 
   3   0   8     1799.20     1810.35    147.67 o 
   4   0   8      615.30      452.35    135.73 o 
   5   0   8        6.80        3.56    321.44 o 
   6   0   8      248.76      272.43    224.22 o 
   7   0   8     1020.12     1146.73    227.39 o 
   8   0   8        2.58       20.11    226.93 o 
   9   0   8       30.98      -10.88    316.46 o 
  10   0   8       40.78     -229.81    331.60 o 
 -18   1   8      264.12      463.70    252.84 o 
 -17   1   8     1240.79     1489.68    246.87 o 
 -16   1   8      311.22      202.27    215.33 o 
 -15   1   8        9.26      -29.90    207.13 o 
 -14   1   8       79.78       -3.70    205.55 o 
 -13   1   8      299.94      179.99     99.40 o 
 -12   1   8     1516.18     1357.79     88.37 o 
 -11   1   8        6.86       18.46     85.12 o 
 -10   1   8      658.19      583.24     86.53 o 
  -9   1   8     4724.71     4698.99    103.73 o 
  -8   1   8    11133.13    11361.24    133.29 o 
  -7   1   8      779.78      681.49     71.59 o 
  -6   1   8     2174.84     2125.10     58.60 o 
  -5   1   8     6402.90     6168.15    101.40 o 
  -4   1   8    45093.73    49882.63    309.23 o 
  -3   1   8    56359.65    58682.01   2023.09 o 
  -2   1   8    26564.69    26438.82    413.85 o 
  -1   1   8     6891.06     6978.08    159.87 o 
   0   1   8     3546.79     3190.44    114.31 o 
   1   1   8    17066.79    17582.06    256.37 o 
   2   1   8    14338.33    14166.67    148.34 o 
   3   1   8     8388.85     8206.57    379.15 o 
   4   1   8      262.35      280.21     96.61 o 
   5   1   8      553.65      348.26    179.46 o 
   6   1   8      114.72       36.23    159.57 o 
   7   1   8     1013.83     1139.48    162.67 o 
   8   1   8      383.39      373.56    160.64 o 
   9   1   8       41.53       -7.26    228.74 o 
  10   1   8       52.79      -86.28    232.77 o 
 -18   2   8      511.48      441.36    238.63 o 
 -17   2   8      149.55       38.54    224.73 o 
 -16   2   8      133.49       71.78    222.57 o 
 -15   2   8      176.11      280.49    168.31 o 
 -14   2   8      543.26      500.53    163.35 o 
 -13   2   8     3075.58     3074.55    115.13 o 
 -12   2   8     5592.27     5550.23    105.19 o 
 -11   2   8      799.74      898.21     90.50 o 
 -10   2   8        3.45      -24.55     86.51 o 
  -9   2   8      594.19      692.55     86.85 o 
  -8   2   8    10967.42    10057.18    132.02 o 
  -7   2   8    14015.61    13666.48    142.53 o 
  -6   2   8      491.62      420.25     55.44 o 
  -5   2   8      694.83      568.85     83.73 o 
  -4   2   8     2145.85     2484.17    186.16 o 
  -3   2   8     6341.90     6247.57    295.43 o 
  -1   2   8    11892.53    11681.97     87.58 o 
   0   2   8     1917.18     1896.83     94.61 o 
   1   2   8     6581.12     6134.63    105.73 o 
   2   2   8       32.26      -30.06     83.90 o 
   3   2   8     1098.61     1154.48     87.94 o 
   4   2   8      977.63      892.47     94.00 o 
   5   2   8      843.49     1144.51    185.12 o 
   6   2   8     3212.02     3530.60    167.84 o 
   7   2   8     1249.66     1353.99    161.28 o 
   8   2   8      204.22      244.70    162.35 o 
   9   2   8        0.67     -100.77    223.39 o 
  10   2   8        1.93      -31.51    244.90 o 
 -18   3   8      233.76      503.18    298.91 o 
 -17   3   8     1390.39     1706.89    189.37 o 
 -16   3   8      901.74     1084.07    184.64 o 
 -15   3   8       31.60      -92.17    167.95 o 
 -14   3   8      396.09      308.86    162.34 o 
 -13   3   8        5.33      -15.66    107.66 o 
 -12   3   8     4045.81     3783.33    102.82 o 
 -11   3   8      933.37     1084.20     97.13 o 
 -10   3   8      213.23      242.54     93.48 o 
  -9   3   8     1583.02     1360.74     78.66 o 
  -8   3   8     6931.53     6879.55    117.01 o 
  -7   3   8     1069.80     1153.91     86.96 o 
  -6   3   8        2.98      -26.67     93.35 o 
  -5   3   8     3180.83     3066.81     92.86 o 
  -4   3   8     4060.78     3990.73    151.63 o 
  -3   3   8     6914.88     6647.42    148.08 o 
  -2   3   8        4.48       22.00     85.35 o 
  -1   3   8       50.68       29.48    102.70 o 
   0   3   8     1373.80     1373.98     95.54 o 
   1   3   8     7288.16     7395.06     98.08 o 
   2   3   8    11096.44    10920.27    113.85 o 
   3   3   8     8137.85     7908.21    118.82 o 
   4   3   8      409.76      415.19     88.17 o 
   5   3   8        0.82       41.45     97.45 o 
   6   3   8        0.81        4.72    150.33 o 
   7   3   8      241.72      292.68    155.20 o 
   8   3   8     1323.24     1392.25    162.67 o 
   9   3   8      431.41      351.84    235.59 o 
  10   3   8      223.73      343.90    236.09 o 
 -17   4   8       33.28       10.24    189.07 o 
 -16   4   8       49.50       85.49    173.79 o 
 -15   4   8      433.88      455.01    169.49 o 
 -14   4   8      587.38      632.43    163.31 o 
 -13   4   8     1570.64     1574.29    119.33 o 
 -12   4   8      901.03      919.27     96.67 o 
 -11   4   8     1544.38     1572.72     84.22 o 
 -10   4   8       43.01       24.13     80.35 o 
  -9   4   8      870.15      898.92     80.41 o 
  -8   4   8     1738.25     1464.55     86.12 o 
  -7   4   8     9411.61     9269.44    121.15 o 
  -6   4   8     4525.63     4404.10    125.73 o 
  -5   4   8      137.11       39.98    108.53 o 
  -4   4   8     1053.22     1172.50    175.61 o 
  -3   4   8     1972.15     2078.29     94.37 o 
  -2   4   8    34695.86    35676.66    832.78 o 
  -1   4   8    14006.87    13966.60    341.07 o 
   0   4   8     7491.52     7122.21     91.71 o 
   1   4   8     1450.33     1246.91     90.87 o 
   2   4   8      147.04       10.03     91.08 o 
   3   4   8     1067.61     1026.83     94.87 o 
   4   4   8      489.71      428.48     93.66 o 
   5   4   8     2110.50     2184.64    103.62 o 
   6   4   8     1676.13     1856.75    120.46 o 
   7   4   8      864.72      906.62    137.23 o 
   8   4   8       91.68       83.93    158.00 o 
   9   4   8       11.65      -77.76    297.01 o 
  10   4   8        6.37     -143.69    231.37 o 
 -17   5   8      240.50      171.99    180.65 o 
 -16   5   8      259.40      295.06    172.72 o 
 -15   5   8       68.83      -36.14    168.27 o 
 -14   5   8       63.39       16.29    160.12 o 
 -13   5   8       66.92      109.52    115.22 o 
 -12   5   8      145.45       62.13     82.00 o 
 -11   5   8      751.98      687.82     85.82 o 
 -10   5   8      815.98      766.35     92.73 o 
  -9   5   8     3280.89     3181.82     95.90 o 
  -8   5   8     1856.53     1934.26    103.29 o 
  -7   5   8     1835.51     1808.13    125.09 o 
  -6   5   8     3206.12     3388.66    135.21 o 
  -5   5   8    14412.96    15596.36    230.40 o 
  -4   5   8    20481.51    22088.40    862.26 o 
  -3   5   8    16265.11    17844.69    236.70 o 
  -2   5   8    19833.39    20148.31    494.70 o 
  -1   5   8      114.80        5.21    111.35 o 
   0   5   8     4110.01     4060.88     94.07 o 
   1   5   8     6695.71     6688.85     97.74 o 
   2   5   8    15391.29    15584.94    118.28 o 
   3   5   8     8736.30     8669.27    194.05 o 
   4   5   8       65.35       25.71     88.17 o 
   5   5   8       80.07       19.52     97.17 o 
   6   5   8        7.68       28.87    115.61 o 
   7   5   8      441.14      432.18    121.97 o 
   8   5   8      396.66      373.49    155.04 o 
   9   5   8       76.94       22.93    219.11 o 
  10   5   8        8.38      -10.46    307.69 o 
 -17   6   8        0.62      121.91    181.26 o 
 -16   6   8      143.67      137.69    168.33 o 
 -15   6   8      173.66       60.21    164.22 o 
 -14   6   8      144.61      189.17    170.43 o 
 -13   6   8       22.19       20.30     97.79 o 
 -12   6   8      157.31      166.46     84.28 o 
 -11   6   8       54.16      -59.69     91.52 o 
 -10   6   8        0.03      -18.26     94.19 o 
  -9   6   8       81.22       48.29     89.53 o 
  -8   6   8      824.93      715.97    104.26 o 
  -7   6   8     9582.55     9540.77    137.85 o 
  -6   6   8    12894.03    13221.63    266.98 o 
  -5   6   8     8048.36     9373.47    692.33 o 
  -4   6   8     2554.91     2974.63    203.01 o 
  -3   6   8     7491.17     8719.16    618.32 o 
  -2   6   8    22899.82    25687.10    751.30 o 
  -1   6   8    30297.21    33163.91    817.16 o 
   0   6   8    11964.11    11157.25    134.81 o 
   1   6   8     5529.28     5435.12    107.59 o 
   2   6   8        2.12        2.53     84.75 o 
   3   6   8      964.13     1064.64     91.14 o 
   4   6   8     1335.18     1373.95     94.68 o 
   5   6   8      722.77      646.32     99.32 o 
   6   6   8      413.38      350.72    113.44 o 
   7   6   8       10.54        9.93    128.94 o 
   8   6   8       24.26     -123.53    154.07 o 
   9   6   8        2.31       23.80    180.61 o 
 -17   7   8      143.79      216.35    322.29 o 
 -16   7   8      341.66      389.67    236.80 o 
 -15   7   8      451.74      398.73    164.98 o 
 -14   7   8       40.87       47.34    136.28 o 
 -13   7   8        1.41        1.38    122.67 o 
 -12   7   8       84.89       35.18     96.22 o 
 -11   7   8      651.79      606.08     98.80 o 
 -10   7   8     1684.81     1739.60    101.24 o 
  -9   7   8     2885.61     2946.27    103.51 o 
  -8   7   8     1134.21     1114.93     89.66 o 
  -7   7   8      149.25      148.90    113.05 o 
  -6   7   8     1266.28     1214.43    136.70 o 
  -5   7   8     8330.67     9382.83    604.17 o 
  -4   7   8     9409.47    10506.78    578.34 o 
  -3   7   8     9674.69    10754.99   1024.57 o 
  -2   7   8     4028.94     4470.78    214.83 o 
  -1   7   8       18.03       21.31     94.55 o 
   0   7   8     2327.90     2482.66    109.67 o 
   1   7   8     2236.75     2044.22    108.48 o 
   2   7   8     5250.31     5135.33    111.97 o 
   3   7   8     1946.65     1901.16     92.07 o 
   4   7   8      459.05      389.48     76.18 o 
   5   7   8      176.36      198.52     95.33 o 
   6   7   8        0.30      -60.44    113.79 o 
   7   7   8      126.97       86.27    154.81 o 
   8   7   8      234.87       46.20    181.32 o 
   9   7   8      216.38      209.36    201.19 o 
 -16   8   8       36.48     -224.05    224.05 o 
 -15   8   8      782.08     1081.74    190.03 o 
 -14   8   8      760.79      991.18    180.36 o 
 -13   8   8      795.10      707.03    116.83 o 
 -12   8   8     1372.25     1316.66    102.11 o 
 -11   8   8      174.16      158.35     96.00 o 
 -10   8   8      244.50      217.76     95.13 o 
  -9   8   8       37.08      133.45     92.67 o 
  -8   8   8      424.64      367.58     89.43 o 
  -7   8   8     2918.31     3026.38    124.86 o 
  -6   8   8     1526.17     1594.60    133.64 o 
  -5   8   8     1811.44     1586.28    224.14 o 
  -4   8   8      647.61      491.70    204.01 o 
  -3   8   8      323.25      394.50    208.21 o 
  -2   8   8     2527.30     2896.07    210.07 o 
  -1   8   8     4351.96     4470.83    107.79 o 
   0   8   8     7263.67     6793.86    181.99 o 
   1   8   8     2200.54     2215.72    110.59 o 
   2   8   8        0.36      -77.41     97.57 o 
   3   8   8      705.02      736.71     92.85 o 
   4   8   8     2159.44     2182.91     98.29 o 
   5   8   8     2679.19     2759.49    119.38 o 
   6   8   8     1064.36     1240.54    131.73 o 
   7   8   8      372.33      279.72    176.04 o 
   8   8   8       40.26       17.32    192.11 o 
 -15   9   8      842.81     1084.89    192.45 o 
 -14   9   8      129.44      172.88    171.72 o 
 -13   9   8       36.82       11.05    141.62 o 
 -12   9   8      257.91      276.29    139.10 o 
 -11   9   8     1324.27     1467.35    123.47 o 
 -10   9   8     3785.01     4055.58    133.46 o 
  -9   9   8     3582.59     3352.66     99.09 o 
  -8   9   8      235.06      273.20     90.40 o 
  -7   9   8       16.21     -141.12    141.12 o 
  -6   9   8      119.42       14.44    132.83 o 
  -5   9   8     5796.90     5756.21    359.85 o 
  -4   9   8     4700.41     5638.36    778.02 o 
  -3   9   8      348.71      380.69    210.45 o 
  -2   9   8      512.19      515.82     93.19 o 
  -1   9   8      512.87      471.58     92.14 o 
   0   9   8     1382.63     1363.74    100.32 o 
   1   9   8     1655.32     1634.13    103.14 o 
   2   9   8      901.83      887.11     90.42 o 
   3   9   8      915.75      817.01     91.19 o 
   4   9   8     1073.36      993.39     94.75 o 
   5   9   8      423.78      455.89    109.44 o 
   6   9   8        3.89      -80.49    169.89 o 
   7   9   8       26.07      202.36    181.91 o 
   8   9   8      326.72      322.74    186.50 o 
 -15  10   8      410.08      416.29    196.63 o 
 -14  10   8      478.14      464.25    178.31 o 
 -13  10   8       61.73       86.40    142.42 o 
 -12  10   8       81.62      -55.01    141.09 o 
 -11  10   8      355.73      262.66    123.11 o 
 -10  10   8       46.24       72.06    118.26 o 
  -9  10   8      151.06      122.47    114.73 o 
  -8  10   8       96.84       58.78    126.27 o 
  -7  10   8     2113.28     2182.66    147.40 o 
  -6  10   8     6457.77     7178.15    594.15 o 
  -5  10   8     2227.45     2441.96    454.21 o 
  -4  10   8      437.02      389.01    227.77 o 
  -3  10   8      155.58      236.91    218.78 o 
  -2  10   8     2279.96     2603.75    354.75 o 
  -1  10   8     6739.37     7311.08    193.40 o 
   0  10   8     6799.18     6791.94    191.59 o 
   1  10   8     1934.01     1935.71    133.23 o 
   2  10   8        8.21       60.15    116.71 o 
   3  10   8      563.35      495.71    117.98 o 
   4  10   8     1466.45     1316.15    122.06 o 
   5  10   8     2279.37     2392.02    155.49 o 
   6  10   8      413.57      459.17    174.52 o 
   7  10   8       43.36      -47.00    184.34 o 
 -14  11   8       62.72       93.47    201.24 o 
 -13  11   8        0.44      -24.62    150.85 o 
 -12  11   8        3.55       12.42    145.53 o 
 -11  11   8      191.12      128.36    121.28 o 
 -10  11   8     3091.71     3077.78    160.89 o 
  -9  11   8     1641.55     1734.99    161.54 o 
  -8  11   8       44.39       99.55    173.34 o 
  -7  11   8       68.23       14.97    222.28 o 
  -6  11   8      429.19      366.63    226.93 o 
  -5  11   8     9511.83     9678.95    280.17 o 
  -4  11   8     9710.68    11586.17    692.85 o 
  -3  11   8     6854.52     7359.18    390.94 o 
  -2  11   8     2782.16     2975.55    251.26 o 
  -1  11   8      223.38      283.51    200.96 o 
   0  11   8      725.79      644.64    119.50 o 
   1  11   8     2526.85     2429.59    134.27 o 
   2  11   8     1255.14     1327.13    135.67 o 
   3  11   8      431.40      304.49    119.07 o 
   4  11   8      805.97      621.99    144.28 o 
   5  11   8       10.00       29.05    146.21 o 
   6  11   8       40.17       78.25    176.56 o 
 -13  12   8        2.10     -235.22    235.22 o 
 -12  12   8       24.05       87.37    177.89 o 
 -11  12   8       30.16       -4.20    150.47 o 
 -10  12   8       56.72      101.00    153.50 o 
  -9  12   8      199.82      469.36    154.36 o 
  -8  12   8      286.74      292.19    178.38 o 
  -7  12   8     2337.02     2249.16    237.28 o 
  -6  12   8     6039.89     6348.68    263.46 o 
  -5  12   8     3244.17     3507.71    250.94 o 
  -4  12   8      519.18      594.48    237.96 o 
  -3  12   8      384.06      355.03    231.87 o 
  -2  12   8     2641.77     2718.74    248.46 o 
  -1  12   8     6077.42     6726.53    356.75 o 
   0  12   8     6499.51     6471.61    431.49 o 
   1  12   8     1631.51     1643.38    179.51 o 
   2  12   8       59.59      -51.15    170.71 o 
   3  12   8      148.67      301.42    151.50 o 
   4  12   8      803.21      800.22    183.58 o 
   5  12   8      916.78      721.77    185.73 o 
 -12  13   8       19.44      -25.27    193.57 o 
 -11  13   8      495.49      523.03    157.65 o 
 -10  13   8     1422.15     1651.81    167.88 o 
  -9  13   8      834.58      746.66    158.20 o 
  -8  13   8        5.22      109.35    183.29 o 
  -7  13   8        5.17      -92.01    231.16 o 
  -6  13   8      402.87      390.40    289.74 o 
  -5  13   8     1534.12     1803.78    259.16 o 
  -4  13   8     3015.21     3339.24    266.63 o 
  -3  13   8     1049.17      962.87    251.17 o 
  -2  13   8      246.93      162.70    237.25 o 
  -1  13   8       36.40       95.01    178.41 o 
   0  13   8      272.01      259.72    180.87 o 
   1  13   8     1019.04     1083.51    183.77 o 
   2  13   8      280.15      216.80    171.80 o 
   3  13   8      321.09      244.78    158.42 o 
   4  13   8      507.02      703.22    190.96 o 
 -11  14   8      241.65      257.81    232.77 o 
 -10  14   8        0.73       99.77    159.40 o 
  -9  14   8      203.64      229.87    169.05 o 
  -8  14   8      228.25      223.91    188.11 o 
  -7  14   8      277.52      264.04    240.65 o 
  -6  14   8      813.97      758.85    242.31 o 
  -5  14   8      420.61      371.25    259.44 o 
  -4  14   8       11.00      122.88    249.74 o 
  -3  14   8      141.53      102.33    247.94 o 
  -2  14   8       40.06      -86.73    242.22 o 
  -1  14   8      776.71      844.91    185.20 o 
   0  14   8     1617.76     1477.93    196.45 o 
   1  14   8      145.04      115.76    180.15 o 
   2  14   8        0.41      -86.74    178.42 o 
   3  14   8       37.88      100.85    200.46 o 
  -9  15   8      404.08      346.94    185.48 o 
  -8  15   8      101.07      -16.19    194.71 o 
  -7  15   8       33.43     -153.81    296.73 o 
  -6  15   8       28.87      -21.41    243.86 o 
  -5  15   8      591.65      612.70    248.06 o 
  -4  15   8      689.14      783.47    245.90 o 
  -3  15   8      258.47      199.10    257.18 o 
  -2  15   8       66.16      152.71    255.10 o 
  -1  15   8       24.40       71.64    184.86 o 
   0  15   8      556.90      508.49    188.30 o 
   1  15   8      972.67     1208.92    187.63 o 
  -6  16   8     1381.12     1329.08    390.45 o 
  -5  16   8      587.08      257.64    337.34 o 
  -4  16   8       25.33       13.12    256.81 o 
  -3  16   8      308.85      717.45    246.85 o 
  -2  16   8      578.90      657.34    377.11 o 
 -18   1   9        5.20      466.30    241.21 o 
 -17   1   9       11.96       81.08    217.58 o 
 -16   1   9        0.02      -87.10    229.21 o 
 -15   1   9        9.90     -149.84    210.62 o 
 -14   1   9        5.07        0.84    161.11 o 
 -13   1   9      147.61       51.14     86.97 o 
 -12   1   9       44.58       70.34     89.24 o 
 -11   1   9     1316.61     1400.58     94.99 o 
 -10   1   9      164.17       73.17     87.56 o 
  -9   1   9      416.92      371.99    100.86 o 
  -8   1   9       36.48      118.74     95.79 o 
  -7   1   9     2044.47     2073.62     67.04 o 
  -6   1   9     6945.35     6745.83     83.15 o 
  -5   1   9      269.53      222.45    160.88 o 
  -4   1   9       53.84       -2.17    165.72 o 
  -3   1   9      179.66      156.27     68.99 o 
  -2   1   9      692.97      670.68     72.01 o 
  -1   1   9       78.71       20.69     67.66 o 
   0   1   9      447.60      252.51    102.28 o 
   1   1   9     4849.21     4703.93    104.17 o 
   2   1   9     1029.35      820.68    108.39 o 
   3   1   9      652.72      661.76    105.97 o 
   4   1   9        9.91      -93.22    102.82 o 
   5   1   9      369.41      383.74    235.59 o 
   6   1   9      544.61      690.60    157.38 o 
   7   1   9       11.20     -148.89    158.68 o 
   8   1   9        3.22        9.98    164.43 o 
   9   1   9       60.85      -48.92    243.10 o 
  10   1   9       16.88     -157.36    325.97 o 
 -18   2   9        1.74      114.63    238.16 o 
 -17   2   9       45.24       71.45    230.30 o 
 -16   2   9        0.12      -71.18    209.62 o 
 -15   2   9        1.13      -37.09    164.51 o 
 -14   2   9      135.76      113.46    155.96 o 
 -13   2   9        0.32      -24.08     88.88 o 
 -12   2   9      896.38      762.69     92.23 o 
 -11   2   9      418.66      514.47     94.26 o 
 -10   2   9     1204.78     1188.86     92.51 o 
  -9   2   9      206.68      132.68     94.75 o 
  -8   2   9     1029.26     1039.70    107.96 o 
  -7   2   9     4008.49     3994.62     87.42 o 
  -6   2   9        2.61        4.17     38.64 o 
  -5   2   9      693.54      999.10    183.06 o 
  -4   2   9     1054.41     1224.33    179.66 o 
  -3   2   9       20.29       65.54     67.81 o 
  -2   2   9       94.93       81.76     43.87 o 
  -1   2   9       12.54       25.68     62.11 o 
   0   2   9      441.49      375.19     87.06 o 
   1   2   9      268.84      275.26     85.38 o 
   2   2   9       57.81       -1.06     95.47 o 
   3   2   9      132.02       67.42     95.54 o 
   4   2   9        3.55       -1.65    105.44 o 
   5   2   9      458.52      499.55    186.87 o 
   6   2   9      143.64       93.40    154.39 o 
   7   2   9       59.17       20.02    158.38 o 
   8   2   9        1.89      -12.41    189.76 o 
   9   2   9        5.30      100.64    237.08 o 
 -18   3   9        2.07      -68.02    229.14 o 
 -17   3   9       67.93       24.61    175.76 o 
 -16   3   9        1.17       12.73    173.12 o 
 -15   3   9       17.78      -17.72    164.10 o 
 -14   3   9        0.01      -20.80    160.61 o 
 -13   3   9       21.64      -33.42     92.02 o 
 -12   3   9      666.18      695.28     97.93 o 
 -11   3   9      246.60      264.50     91.91 o 
 -10   3   9      792.70      890.59     99.00 o 
  -9   3   9        3.93        0.86    101.89 o 
  -8   3   9     1309.17     1346.33     95.07 o 
  -7   3   9     2584.93     2725.86     64.82 o 
  -6   3   9      566.13      577.04     86.31 o 
  -5   3   9      934.55      954.36     77.53 o 
  -4   3   9        0.93      -40.70     61.14 o 
  -3   3   9      310.46      258.96     79.55 o 
  -2   3   9        1.02      -32.11     90.90 o 
  -1   3   9      865.17      900.06     90.61 o 
   0   3   9       61.15       65.70     85.12 o 
   1   3   9      462.12      343.63     88.28 o 
   2   3   9      236.85      224.97     89.34 o 
   3   3   9      473.04      451.90     93.64 o 
   4   3   9       18.88       35.47     91.01 o 
   5   3   9      568.89      491.82    181.10 o 
   6   3   9       44.85      -17.54    147.66 o 
   7   3   9        7.81      -50.30    157.12 o 
   8   3   9      116.48       76.27    162.84 o 
   9   3   9       32.43      185.33    240.93 o 
 -18   4   9       10.91       56.19    191.17 o 
 -17   4   9       54.97       29.93    180.90 o 
 -16   4   9      270.64      324.79    172.22 o 
 -15   4   9        0.97       18.44    165.73 o 
 -14   4   9     1910.92     1881.77    167.66 o 
 -13   4   9      407.37      323.38     93.56 o 
 -12   4   9       12.01      -29.74     98.79 o 
 -11   4   9        0.78      -12.61     98.97 o 
 -10   4   9      511.30      552.71     82.82 o 
  -9   4   9     7829.22     7465.86    105.29 o 
  -8   4   9     1549.64     1375.41     92.12 o 
  -7   4   9       23.77       26.04     99.07 o 
  -6   4   9      199.25      150.68     95.25 o 
  -5   4   9       43.63       69.05     88.01 o 
  -4   4   9     3154.99     2934.34     90.21 o 
  -3   4   9        1.13      -84.92     84.92 o 
  -2   4   9     4742.51     4546.92    121.60 o 
  -1   4   9      916.61      862.45    108.69 o 
   0   4   9      227.45      270.14     86.77 o 
   1   4   9      124.69       98.41     89.93 o 
   2   4   9      986.39     1026.01     97.50 o 
   3   4   9     1095.16     1090.62     97.52 o 
   4   4   9      132.87      109.93    113.93 o 
   5   4   9      343.11      337.95    118.44 o 
   6   4   9       43.90       40.23    117.62 o 
   7   4   9       53.96       34.16    152.16 o 
   8   4   9       63.80       41.29    159.62 o 
   9   4   9       36.29       70.70    236.59 o 
 -17   5   9      163.52      140.05    174.97 o 
 -16   5   9       75.00       26.96    171.97 o 
 -15   5   9       19.83      114.29    163.49 o 
 -14   5   9      176.35       66.84    157.29 o 
 -13   5   9        7.78      -74.93    118.54 o 
 -12   5   9      519.21      380.70     89.11 o 
 -11   5   9       58.47       13.37     87.45 o 
 -10   5   9      937.83      926.56     86.88 o 
  -9   5   9      605.07      603.68     93.88 o 
  -8   5   9        7.24       20.30     97.06 o 
  -7   5   9      208.53      231.02    117.84 o 
  -6   5   9      287.94      386.26    120.42 o 
  -5   5   9     1375.68     1347.49    191.59 o 
  -4   5   9     1109.66     1137.30    183.14 o 
  -3   5   9      575.20      686.95    109.90 o 
  -2   5   9      480.01      396.65    103.02 o 
  -1   5   9       44.51       38.23    105.49 o 
   0   5   9       17.92      -18.45     82.71 o 
   1   5   9      288.07      210.98     98.20 o 
   2   5   9     1856.00     1890.06    101.75 o 
   3   5   9     1800.45     1717.85    102.66 o 
   4   5   9        0.70      -98.29    116.49 o 
   5   5   9       30.77      -17.34    113.28 o 
   6   5   9      322.98      150.34    118.03 o 
   7   5   9        0.62       37.90    122.16 o 
   8   5   9      237.07      268.86    183.41 o 
   9   5   9       29.02      -52.81    224.26 o 
 -17   6   9        3.21     -158.17    179.50 o 
 -16   6   9       40.47       60.42    171.99 o 
 -15   6   9        0.37     -141.12    161.88 o 
 -14   6   9      321.66      300.20    156.42 o 
 -13   6   9        3.60      -97.58     97.58 o 
 -12   6   9      130.49       96.12     87.94 o 
 -11   6   9       65.08       60.09     95.89 o 
 -10   6   9      160.95      187.56     95.07 o 
  -9   6   9      511.87      629.29     92.10 o 
  -8   6   9       32.81       62.02    102.93 o 
  -7   6   9     1919.79     1938.70    134.94 o 
  -6   6   9       58.31      -90.27    190.27 o 
  -5   6   9        0.54      -79.74    193.84 o 
  -4   6   9      308.10      406.73    187.76 o 
  -3   6   9      130.56       99.51    114.74 o 
  -2   6   9     4727.93     4804.37    142.96 o 
  -1   6   9       72.23       39.41    124.70 o 
   0   6   9       63.65      124.37     93.80 o 
   1   6   9       84.83       95.23     88.91 o 
   2   6   9      956.13      925.11     92.17 o 
   3   6   9       52.20       11.26     98.27 o 
   4   6   9       84.57       84.03    107.59 o 
   5   6   9        0.53       25.06    111.70 o 
   6   6   9       76.06      -15.89    118.02 o 
   7   6   9       69.38       58.25    123.50 o 
   8   6   9       41.23      -12.39    155.34 o 
   9   6   9       35.55      329.54    322.43 o 
 -17   7   9       25.26      -42.28    245.11 o 
 -16   7   9       34.51      -35.22    223.02 o 
 -15   7   9        7.24     -156.35    156.35 o 
 -14   7   9       42.59        5.95    132.22 o 
 -13   7   9       86.23      202.31    100.48 o 
 -12   7   9      922.53      983.36     99.65 o 
 -11   7   9     1959.41     1832.36    103.48 o 
 -10   7   9       61.46       32.87     94.21 o 
  -9   7   9       47.48       20.15     93.84 o 
  -8   7   9      115.44      -37.58    118.07 o 
  -7   7   9     2270.44     2335.30    123.74 o 
  -6   7   9     2562.81     2606.37    209.16 o 
  -5   7   9       10.71      -46.40    207.41 o 
  -4   7   9     1000.99     1104.32    203.52 o 
  -3   7   9      287.72      276.85    201.50 o 
  -2   7   9       13.30       -2.50    134.67 o 
  -1   7   9      241.61      231.60     97.30 o 
   0   7   9     2939.12     2899.26    113.01 o 
   1   7   9     5524.83     5644.44    105.83 o 
   2   7   9      300.34      339.69     92.00 o 
   3   7   9       31.68      -44.01     86.60 o 
   4   7   9      207.54      282.26     97.80 o 
   5   7   9       15.70       15.82    107.26 o 
   6   7   9      805.73      646.08    117.54 o 
   7   7   9       15.41      -19.31    135.31 o 
   8   7   9      260.78      211.72    193.10 o 
 -16   8   9       20.57      322.26    244.79 o 
 -15   8   9       56.84      291.09    188.14 o 
 -14   8   9      115.81      210.55    172.58 o 
 -13   8   9        5.57      -52.02    115.07 o 
 -12   8   9      117.27       63.45     99.36 o 
 -11   8   9       56.73       70.14     94.53 o 
 -10   8   9       31.67      -27.69     97.26 o 
  -9   8   9      444.01      391.06     93.79 o 
  -8   8   9       77.75       46.36    122.11 o 
  -7   8   9      941.02      893.99    119.36 o 
  -6   8   9       70.71      -13.64    207.15 o 
  -5   8   9      102.84       41.64    215.49 o 
  -4   8   9     1151.48     1246.30    213.25 o 
  -3   8   9       58.81      241.24    205.34 o 
  -2   8   9      294.98      327.45    146.16 o 
  -1   8   9        7.76      -21.99     99.06 o 
   0   8   9      441.71      432.80    103.17 o 
   1   8   9       35.99      127.14     98.25 o 
   2   8   9       94.31       61.77     88.51 o 
   3   8   9       38.48       23.98     85.09 o 
   4   8   9       12.33      -62.14    109.89 o 
   5   8   9      109.11      -16.46    122.75 o 
   6   8   9       58.74      -89.59    130.01 o 
   7   8   9        5.86      132.07    178.51 o 
   8   8   9       50.80       43.17    189.78 o 
 -16   9   9       33.18       27.41    202.08 o 
 -15   9   9        7.43     -112.03    176.59 o 
 -14   9   9        4.24       44.51    176.37 o 
 -13   9   9       83.29      -17.17    143.10 o 
 -12   9   9       10.22       20.36    118.74 o 
 -11   9   9       26.47      -59.82    119.02 o 
 -10   9   9      729.23      804.94     95.08 o 
  -9   9   9      221.08      262.75     91.24 o 
  -8   9   9      277.31      167.85    127.59 o 
  -7   9   9       44.23      -63.31    144.09 o 
  -6   9   9      532.64      436.87    138.62 o 
  -5   9   9      813.35      949.00    222.84 o 
  -4   9   9      521.45      598.19    221.35 o 
  -3   9   9       71.58       47.83    210.70 o 
  -2   9   9       50.74       52.42     94.68 o 
  -1   9   9       72.34      126.15     97.61 o 
   0   9   9        1.84      -71.31    101.08 o 
   1   9   9        1.40      -36.43    101.53 o 
   2   9   9      265.62      235.18     92.05 o 
   3   9   9      443.67      313.74     86.12 o 
   4   9   9      119.30       94.24    105.69 o 
   5   9   9       61.08     -120.70    120.70 o 
   6   9   9       31.86      -27.20    150.30 o 
   7   9   9      113.51       35.38    187.89 o 
 -15  10   9        1.39      167.83    183.20 o 
 -14  10   9      204.58      164.53    181.02 o 
 -13  10   9      106.06      -72.24    144.39 o 
 -12  10   9       40.05      -38.08    119.34 o 
 -11  10   9       94.64       30.91    122.51 o 
 -10  10   9      108.22      159.97    120.93 o 
  -9  10   9     1140.92     1126.60    121.35 o 
  -8  10   9     1493.40     1313.30    126.64 o 
  -7  10   9      207.27      256.31    144.48 o 
  -6  10   9      454.38      506.63    134.91 o 
  -5  10   9        2.77      -62.79    223.09 o 
  -4  10   9       36.15       40.83    223.41 o 
  -3  10   9       10.31       41.38    219.85 o 
  -2  10   9      798.24      951.12    162.01 o 
  -1  10   9      156.45      164.10    165.08 o 
   0  10   9        0.05     -157.14    157.14 o 
   1  10   9      179.42      158.02    127.06 o 
   2  10   9       39.47      -22.23    119.95 o 
   3  10   9      349.02      514.76    121.24 o 
   4  10   9      574.62      566.41    146.88 o 
   5  10   9       20.78      -83.13    168.72 o 
   6  10   9       13.29      -15.72    180.85 o 
 -14  11   9        1.41       59.19    179.29 o 
 -13  11   9        2.12        5.30    146.71 o 
 -12  11   9        1.80       78.83    142.41 o 
 -11  11   9      128.69      191.64    147.56 o 
 -10  11   9      225.90      352.07    155.25 o 
  -9  11   9      147.02      228.10    147.89 o 
  -8  11   9      163.37      185.67    169.33 o 
  -7  11   9      140.25      156.90    227.67 o 
  -6  11   9        0.09      -72.95    231.76 o 
  -5  11   9        1.23      -67.75    237.43 o 
  -4  11   9      274.59      434.72    240.01 o 
  -3  11   9        0.51     -161.91    229.03 o 
  -2  11   9       25.61      150.20    231.19 o 
  -1  11   9        0.38       80.87    164.36 o 
   0  11   9      119.61      166.01    122.54 o 
   1  11   9      160.40      205.52    125.67 o 
   2  11   9      161.27       76.53    117.76 o 
   3  11   9       19.74      -34.68    121.00 o 
   4  11   9       30.45       31.52    146.69 o 
   5  11   9       14.61       35.47    174.82 o 
   6  11   9        6.16        6.32    173.25 o 
 -13  12   9       77.18       54.62    194.36 o 
 -12  12   9       40.90       63.58    184.14 o 
 -11  12   9       33.00       55.85    149.33 o 
 -10  12   9      413.30      422.62    157.16 o 
  -9  12   9      513.32      531.00    155.97 o 
  -8  12   9       86.77      128.13    177.38 o 
  -7  12   9      103.36       97.40    236.22 o 
  -6  12   9       25.23       -6.17    243.10 o 
  -5  12   9      289.03      440.36    237.20 o 
  -4  12   9       84.43       12.07    240.32 o 
  -3  12   9        0.96     -130.25    236.33 o 
  -2  12   9        0.21       47.80    234.87 o 
  -1  12   9      119.04      127.26    172.68 o 
   0  12   9      264.63      180.69    172.74 o 
   1  12   9        0.44       33.78    238.57 o 
   2  12   9      106.12       36.15    146.61 o 
   3  12   9       34.01      -18.74    148.64 o 
   4  12   9        1.07       49.79    182.10 o 
   5  12   9       30.68      -38.52    231.15 o 
 -12  13   9        7.30      -82.59    198.78 o 
 -11  13   9        6.38       -3.58    157.04 o 
 -10  13   9       85.31      232.52    157.58 o 
  -9  13   9      102.99      213.23    160.18 o 
  -8  13   9       15.57       14.45    182.91 o 
  -7  13   9        6.18      -81.85    243.12 o 
  -6  13   9      451.40      464.31    253.20 o 
  -5  13   9      317.56      252.81    247.50 o 
  -4  13   9      198.76      276.03    244.83 o 
  -3  13   9       13.73      -72.70    245.67 o 
  -2  13   9        0.24     -135.21    235.67 o 
  -1  13   9        0.02      143.90    170.98 o 
   0  13   9       28.52      -48.85    176.02 o 
   1  13   9       61.67      163.01    174.80 o 
   2  13   9      200.75      285.37    157.39 o 
   3  13   9      146.76       27.78    175.15 o 
   4  13   9       60.66      187.74    180.34 o 
 -11  14   9       56.10      -28.80    166.94 o 
 -10  14   9      101.45      203.98    163.92 o 
  -9  14   9      171.33      268.22    159.34 o 
  -8  14   9       51.16      178.46    188.97 o 
  -7  14   9       10.94       80.52    246.18 o 
  -6  14   9       86.56       27.88    253.34 o 
  -5  14   9       45.66      147.42    253.48 o 
  -4  14   9        2.29      -37.77    250.08 o 
  -3  14   9       32.75      130.71    247.72 o 
  -2  14   9      105.59       17.35    237.22 o 
  -1  14   9      189.90      176.27    181.27 o 
   0  14   9       60.22      113.33    179.74 o 
   1  14   9       17.10      -35.90    177.18 o 
   2  14   9       86.82      -29.23    161.23 o 
  -9  15   9        5.40       67.17    183.83 o 
  -8  15   9       38.44       33.27    198.17 o 
  -7  15   9      160.37       50.15    253.52 o 
  -6  15   9      179.83      171.72    267.92 o 
  -5  15   9       12.17      103.04    265.41 o 
  -4  15   9       26.15     -108.02    253.64 o 
  -3  15   9       24.10       53.70    266.99 o 
  -2  15   9       44.98      219.27    184.86 o 
  -1  15   9        0.47      180.33    186.88 o 
   0  15   9      299.48       54.66    188.93 o 
 -18   0  10      211.10      441.04    320.25 o 
 -17   0  10      376.96      247.01    327.95 o 
 -16   0  10       28.95      -51.21    309.76 o 
 -15   0  10       91.48      -68.17    291.03 o 
 -14   0  10       33.45       53.25    287.76 o 
 -13   0  10        0.06     -107.73    141.37 o 
 -12   0  10      198.38      144.90    150.90 o 
 -11   0  10      230.48      169.96    114.17 o 
 -10   0  10     4017.91     3653.03    151.70 o 
  -9   0  10    13510.16    13194.78    293.14 o 
  -8   0  10    18903.84    18722.42    153.24 o 
  -7   0  10      301.63      231.63     74.96 o 
  -6   0  10     6774.78     5788.20    261.54 o 
  -5   0  10     5915.50     5104.39    255.23 o 
  -4   0  10    53666.88    53509.11   1515.06 o 
  -3   0  10    48195.14    49211.04    945.07 o 
  -2   0  10     4081.14     3756.95    230.50 o 
  -1   0  10      400.58      213.61    191.82 o 
   0   0  10      468.52      319.80    164.33 o 
   1   0  10     7953.74     7534.87    194.03 o 
   2   0  10    10326.37    10822.96    214.92 o 
   3   0  10      755.37      904.43    283.02 o 
   4   0  10      725.49     1025.06    357.02 o 
   5   0  10      325.90       85.93    305.80 o 
   6   0  10       34.15       86.51    222.09 o 
   7   0  10      592.51      702.74    240.56 o 
   8   0  10      126.59      247.22    238.24 o 
   9   0  10       36.56      151.40    344.17 o 
 -18   1  10      217.67       87.94    222.41 o 
 -17   1  10       17.25       92.54    224.58 o 
 -16   1  10        3.84      -23.27    218.90 o 
 -15   1  10        8.65       15.34    210.78 o 
 -14   1  10      339.57      340.52    109.30 o 
 -13   1  10     6519.57     6506.17    134.59 o 
 -12   1  10     4647.20     4687.96    108.99 o 
 -11   1  10       19.08       27.13     92.13 o 
 -10   1  10        8.10       94.45     96.97 o 
  -9   1  10     4671.43     4132.96    115.63 o 
  -8   1  10    31835.46    30932.84    176.31 o 
  -7   1  10    26950.29    26343.23    225.98 o 
  -6   1  10     6195.97     5905.02    147.63 o 
  -5   1  10     4726.93     4791.21    192.13 o 
  -4   1  10       12.20       11.70    171.92 o 
  -3   1  10    10297.53    10099.72    180.40 o 
  -2   1  10     6021.45     5685.45    108.16 o 
  -1   1  10      124.26       54.75     99.44 o 
   0   1  10      834.88      741.15     96.38 o 
   1   1  10     1505.98     1493.50    118.45 o 
   2   1  10       39.23       -3.06    114.85 o 
   3   1  10        3.30      -27.58    107.21 o 
   4   1  10      167.93      145.90    233.77 o 
   5   1  10      793.63      861.55    230.49 o 
   6   1  10     1892.24     2124.19    167.43 o 
   7   1  10      361.63      326.45    165.41 o 
   8   1  10      229.43      277.12    171.85 o 
   9   1  10        5.48      188.93    252.45 o 
 -18   2  10      430.15      296.76    237.98 o 
 -17   2  10      748.61      870.10    223.68 o 
 -16   2  10      116.87       98.65    169.90 o 
 -15   2  10      376.32      301.71    163.49 o 
 -14   2  10      727.10      686.20    113.26 o 
 -13   2  10      589.58      624.99     96.58 o 
 -12   2  10      714.83      650.31     96.80 o 
 -11   2  10     1826.92     1645.03    100.66 o 
 -10   2  10     5734.11     5704.37    119.63 o 
  -9   2  10     9633.23     9400.33    139.37 o 
  -8   2  10     5049.85     4602.17    166.83 o 
  -7   2  10       93.34       61.23     43.32 o 
  -6   2  10     7700.45     7643.92    195.04 o 
  -5   2  10     3494.21     3229.20    183.27 o 
  -4   2  10    13763.62    13988.89    281.24 o 
  -3   2  10     8253.01     8422.52    221.54 o 
  -2   2  10      349.10      333.67     56.25 o 
  -1   2  10      453.02      386.87    107.46 o 
   0   2  10     1337.20     1187.72     95.38 o 
   1   2  10     2459.90     2473.55    108.66 o 
   2   2  10     3722.58     3645.06    112.12 o 
   3   2  10      809.16      867.60    113.04 o 
   4   2  10      130.41       12.04    145.29 o 
   5   2  10      180.39       56.50    180.09 o 
   6   2  10       58.90      -40.29    157.05 o 
   7   2  10      508.68      544.25    162.46 o 
   8   2  10      480.79      395.02    169.39 o 
   9   2  10      290.62      362.55    243.67 o 
 -18   3  10      556.85      745.55    227.98 o 
 -17   3  10      114.40       52.21    175.46 o 
 -16   3  10       21.27      -44.74    171.56 o 
 -15   3  10      154.61      171.14    160.51 o 
 -14   3  10     2739.86     3115.03    143.65 o 
 -13   3  10     7633.49     7692.18    123.71 o 
 -12   3  10     5974.22     5843.90    136.80 o 
 -11   3  10      769.93      784.94     98.06 o 
 -10   3  10      561.82      546.73    107.65 o 
  -9   3  10     4536.64     4383.52    130.43 o 
  -8   3  10    13166.72    11910.97    152.38 o 
  -7   3  10    11507.54    11328.36    210.47 o 
  -6   3  10     2331.16     2250.66    159.74 o 
  -5   3  10       16.13       -9.25     30.28 o 
  -4   3  10       65.88       67.24     33.47 o 
  -3   3  10     2015.47     2147.39     91.35 o 
  -2   3  10     1873.48     1981.37    102.92 o 
  -1   3  10      187.15      185.42     88.97 o 
   0   3  10      117.32       90.67     84.32 o 
   1   3  10     1547.30     1522.76     96.24 o 
   2   3  10      158.64       74.44     92.74 o 
   3   3  10       30.29       77.26     93.31 o 
   4   3  10       12.29       91.28    130.42 o 
   5   3  10      900.12     1030.93    172.65 o 
   6   3  10     2943.09     3224.28    168.71 o 
   7   3  10     1535.45     1765.97    168.22 o 
   8   3  10      187.26      267.92    167.16 o 
   9   3  10        0.36      -47.68    343.51 o 
 -18   4  10      191.37      233.31    190.80 o 
 -17   4  10      291.15      260.83    175.42 o 
 -16   4  10      160.81      122.27    169.28 o 
 -15   4  10      655.56      689.31    164.83 o 
 -14   4  10      526.81      467.84    119.44 o 
 -13   4  10       61.31      -67.27    100.20 o 
 -12   4  10      783.71      705.66    104.10 o 
 -11   4  10     2262.83     2340.96    110.13 o 
 -10   4  10     6061.67     6389.64    121.37 o 
  -9   4  10    10777.85    10455.22    119.82 o 
  -8   4  10     3056.15     2993.36     99.18 o 
  -7   4  10     1916.34     1759.56     99.67 o 
  -6   4  10     4149.33     3900.12    110.62 o 
  -5   4  10    12467.98    12150.82    215.68 o 
  -4   4  10    17000.16    17261.38    170.34 o 
  -3   4  10     5307.64     5263.08    110.15 o 
  -2   4  10      825.57      828.82    106.34 o 
  -1   4  10       55.09        5.99     97.83 o 
   0   4  10      759.53      697.05     90.78 o 
   1   4  10     2032.65     1894.81     99.36 o 
   2   4  10     1584.07     1583.41     99.61 o 
   3   4  10     1349.51     1330.69    102.07 o 
   4   4  10      875.73      894.78    119.13 o 
   5   4  10       76.33      101.99    117.28 o 
   6   4  10        1.78      -69.76    157.77 o 
   7   4  10      228.54      303.39    160.29 o 
   8   4  10      672.10      622.21    166.82 o 
 -18   5  10       65.65       57.74    182.16 o 
 -17   5  10        0.77     -169.76    169.76 o 
 -16   5  10       89.88      142.80    170.80 o 
 -15   5  10       46.51      -65.30    159.82 o 
 -14   5  10      154.69       76.77    119.63 o 
 -13   5  10     1120.76     1060.57    107.77 o 
 -12   5  10     1383.66     1295.89     94.69 o 
 -11   5  10      394.76      316.65     89.43 o 
 -10   5  10      146.79      169.30     86.20 o 
  -9   5  10     2117.43     2081.46     96.05 o 
  -8   5  10    10799.90    10194.47    131.84 o 
  -7   5  10    19112.25    19467.41    218.26 o 
  -6   5  10    14238.18    15160.05    229.05 o 
  -5   5  10     4598.06     4628.78    170.04 o 
  -4   5  10       90.48       62.19     93.14 o 
  -3   5  10     7566.89     7415.85    123.77 o 
  -2   5  10    16922.65    17222.51    188.17 o 
  -1   5  10     4020.76     3977.91    155.28 o 
   0   5  10     1992.41     1838.59     97.34 o 
   1   5  10     2492.50     2544.81    103.98 o 
   2   5  10        5.72      -99.55     99.55 o 
   3   5  10      217.26      215.60    100.48 o 
   4   5  10        2.89      -49.06    114.26 o 
   5   5  10       97.95      184.30    115.55 o 
   6   5  10      481.96      335.13    123.02 o 
   7   5  10      346.45      166.49    158.50 o 
   8   5  10       24.47       22.98    164.37 o 
 -17   6  10       13.45     -109.17    175.73 o 
 -16   6  10      224.55      131.47    165.68 o 
 -15   6  10      279.82      311.84    160.34 o 
 -14   6  10      110.23       38.07    118.64 o 
 -13   6  10       63.57        9.11     89.82 o 
 -12   6  10      495.31      431.81     92.15 o 
 -11   6  10     1745.30     1732.53     96.26 o 
 -10   6  10     5077.62     5186.70    103.82 o 
  -9   6  10     6775.66     6852.91    143.07 o 
  -8   6  10     1254.28     1301.14    137.98 o 
  -7   6  10      824.23      731.01    125.48 o 
  -6   6  10     9770.98    10143.01    242.21 o 
  -5   6  10    18878.30    20341.16    276.79 o 
  -4   6  10    16681.71    17958.05    269.61 o 
  -3   6  10    13229.62    13282.50    407.60 o 
  -2   6  10     6153.44     6036.29    175.75 o 
  -1   6  10      153.83      132.06     93.14 o 
   0   6  10       29.89      135.79     87.02 o 
   1   6  10     1745.37     1706.85    105.80 o 
   2   6  10     1067.64     1184.38    106.73 o 
   3   6  10      580.37      516.17    100.08 o 
   4   6  10      503.25      457.46    108.04 o 
   5   6  10       12.34        7.39    113.66 o 
   6   6  10        0.78       47.09    118.55 o 
   7   6  10       89.20       77.14    125.97 o 
   8   6  10      351.45      208.40    221.50 o 
 -17   7  10        9.99       11.91    235.69 o 
 -16   7  10       12.92     -122.51    166.16 o 
 -15   7  10      323.66      125.17    156.88 o 
 -14   7  10      289.70      322.49    111.88 o 
 -13   7  10      666.24      629.74     93.15 o 
 -12   7  10     1360.29     1214.99     96.86 o 
 -11   7  10      519.70      558.56    100.28 o 
 -10   7  10        5.37      -62.27     99.25 o 
  -9   7  10     1566.21     1564.00    114.76 o 
  -8   7  10     4984.96     5048.36    139.98 o 
  -7   7  10    10618.57    10902.51    190.31 o 
  -6   7  10     8051.06     8472.21    241.82 o 
  -5   7  10     2782.14     2991.25    358.43 o 
  -4   7  10        3.70       40.50    201.91 o 
  -3   7  10     1666.36     1589.79    134.62 o 
  -2   7  10    10460.88    10479.46    361.68 o 
  -1   7  10     5709.55     5549.02    117.97 o 
   0   7  10     1828.26     1805.91     98.71 o 
   1   7  10      837.93      946.12     97.49 o 
   2   7  10       77.30       58.23     99.52 o 
   3   7  10      135.39       35.36    100.24 o 
   4   7  10      304.90      253.87     98.44 o 
   5   7  10      385.33      457.07    116.17 o 
   6   7  10      464.58      398.45    136.80 o 
   7   7  10      149.18      207.71    142.89 o 
 -16   8  10     1060.23     1195.98    225.48 o 
 -15   8  10      842.58      916.53    182.39 o 
 -14   8  10      179.16      301.16    122.19 o 
 -13   8  10       20.27       65.96     92.12 o 
 -12   8  10     1262.48     1222.32    105.27 o 
 -11   8  10     5215.75     5094.05    115.56 o 
 -10   8  10     5254.46     5286.34    211.95 o 
  -9   8  10     1835.35     1804.68    119.36 o 
  -8   8  10      186.01      153.25    119.01 o 
  -7   8  10       14.06      236.94    148.17 o 
  -6   8  10     4018.65     4456.38    339.19 o 
  -5   8  10     8924.90     9521.60    858.35 o 
  -4   8  10      186.58      303.93    210.67 o 
  -3   8  10       96.38        9.54    142.23 o 
  -2   8  10        3.21      -35.40    141.24 o 
  -1   8  10      505.87      476.65    103.51 o 
   0   8  10      118.32       35.82    103.32 o 
   1   8  10        6.80       44.72     93.21 o 
   2   8  10      303.70      295.86     93.72 o 
   3   8  10      683.88      603.38    107.98 o 
   4   8  10      849.97      886.37    112.62 o 
   5   8  10      369.78      416.34    130.28 o 
   6   8  10       92.84       65.13    129.33 o 
   7   8  10       33.74       35.46    180.05 o 
 -16   9  10       17.00      -65.57    187.20 o 
 -15   9  10      576.73      748.78    183.09 o 
 -14   9  10     1042.65     1230.26    130.64 o 
 -13   9  10      768.86      746.88    142.42 o 
 -12   9  10     1282.10     1219.64    123.58 o 
 -11   9  10     1723.10     1798.75    127.66 o 
 -10   9  10        0.03      -63.64     94.18 o 
  -9   9  10     1160.41     1171.03     93.10 o 
  -8   9  10     1310.62     1330.17    126.75 o 
  -7   9  10     2669.70     2668.66    158.25 o 
  -6   9  10     3244.36     3544.35    308.92 o 
  -5   9  10       44.21      -53.84    219.27 o 
  -4   9  10        7.92       88.85    214.54 o 
  -3   9  10      187.30      252.64    149.94 o 
  -2   9  10     1979.21     1902.60    106.08 o 
  -1   9  10     3312.42     3288.25    113.09 o 
   0   9  10     1104.53     1056.17    109.10 o 
   1   9  10      227.06      265.96    100.41 o 
   2   9  10        1.24       40.93     87.02 o 
   3   9  10       96.63      133.58     95.47 o 
   4   9  10      818.72      688.50    111.17 o 
   5   9  10     1029.49     1069.78    129.39 o 
   6   9  10      633.37      678.72    158.12 o 
 -15  10  10      406.50      441.86    180.48 o 
 -14  10  10      220.63      344.44    177.82 o 
 -13  10  10       20.25     -123.47    143.97 o 
 -12  10  10      578.66      454.92    124.66 o 
 -11  10  10     3827.03     3803.50    136.49 o 
 -10  10  10     4120.38     4265.98    135.88 o 
  -9  10  10     1784.28     1654.02    135.05 o 
  -8  10  10      420.50      268.60    128.77 o 
  -7  10  10      165.94      163.04    143.49 o 
  -6  10  10     2295.80     2577.39    198.93 o 
  -5  10  10     5111.92     6193.97    419.96 o 
  -4  10  10     2870.74     3372.42    459.83 o 
  -3  10  10      537.10      300.02    228.84 o 
  -2  10  10      103.65       39.63    161.83 o 
  -1  10  10        0.27      -69.11    163.10 o 
   0  10  10      433.37      343.93    160.25 o 
   1  10  10      574.38      573.79    118.53 o 
   2  10  10      150.95      135.13    122.28 o 
   3  10  10     1027.32      917.91    143.39 o 
   4  10  10      915.84     1042.66    143.45 o 
   5  10  10       70.97      -27.76    175.01 o 
   6  10  10       24.08       12.90    176.96 o 
 -14  11  10       46.11       31.78    177.83 o 
 -13  11  10        0.45      -16.11    148.37 o 
 -12  11  10      195.63      136.24    144.77 o 
 -11  11  10     1127.38     1129.10    154.20 o 
 -10  11  10       22.50      129.60    148.01 o 
  -9  11  10      572.08      484.50    170.76 o 
  -8  11  10     1369.18     1559.99    181.50 o 
  -7  11  10     6417.84     6881.86    365.05 o 
  -6  11  10     6685.31     7846.16    553.68 o 
  -5  11  10     1942.83     2296.31    248.09 o 
  -4  11  10        2.76      151.89    236.42 o 
  -3  11  10     1411.52     1770.49    355.02 o 
  -2  11  10     4675.00     4906.04    191.46 o 
  -1  11  10     5231.83     5628.84    191.47 o 
   0  11  10     2991.58     2880.83    130.91 o 
   1  11  10      179.02       27.43    118.75 o 
   2  11  10        0.12       46.34    119.44 o 
   3  11  10      228.78      164.79    141.19 o 
   4  11  10      383.85      473.62    148.68 o 
   5  11  10      266.34      229.15    164.87 o 
 -13  12  10        0.64       18.55    184.01 o 
 -12  12  10      255.23      286.28    153.64 o 
 -11  12  10     1338.73     1305.79    158.35 o 
 -10  12  10     2378.11     2641.34    163.71 o 
  -9  12  10      734.55      537.66    175.26 o 
  -8  12  10      243.80      486.14    175.46 o 
  -7  12  10       73.44      -29.45    245.28 o 
  -6  12  10     1653.54     1907.15    254.35 o 
  -5  12  10     4766.93     5463.35    489.27 o 
  -4  12  10     2748.09     2951.26    325.23 o 
  -3  12  10     1133.81     1222.58    255.30 o 
  -2  12  10      940.90      951.38    171.94 o 
  -1  12  10      135.14      117.31    173.19 o 
   0  12  10      625.20      625.25    172.52 o 
   1  12  10      253.24      199.31    165.49 o 
   2  12  10       45.38      128.06    147.50 o 
   3  12  10      476.73      668.04    181.00 o 
   4  12  10      420.14      482.10    186.13 o 
 -12  13  10      369.03      386.73    184.64 o 
 -11  13  10      333.52      295.26    156.34 o 
 -10  13  10        0.89      150.52    159.76 o 
  -9  13  10      467.14      607.66    182.49 o 
  -8  13  10      625.48      754.02    185.71 o 
  -7  13  10     1883.00     1859.27    255.05 o 
  -6  13  10     2121.28     2430.98    264.64 o 
  -5  13  10      473.64      417.84    255.23 o 
  -4  13  10       31.92      127.20    246.71 o 
  -3  13  10      391.60      232.49    243.18 o 
  -2  13  10     1270.80     1266.44    182.23 o 
  -1  13  10     2065.03     2276.32    187.97 o 
   0  13  10      743.76     1015.65    181.73 o 
   1  13  10      176.70       88.67    169.84 o 
   2  13  10       10.02      -49.44    152.06 o 
   3  13  10       26.13       12.98    189.52 o 
 -11  14  10     1364.19     1304.40    167.45 o 
 -10  14  10     1760.98     1808.85    237.78 o 
  -9  14  10      431.77      289.89    188.76 o 
  -8  14  10       22.45     -102.78    247.66 o 
  -7  14  10        0.60      140.48    240.41 o 
  -6  14  10      521.44      508.77    253.87 o 
  -5  14  10     1321.94     1665.70    268.36 o 
  -4  14  10      161.01      128.70    256.66 o 
  -3  14  10       39.48      -88.97    246.95 o 
  -2  14  10      107.92      107.67    177.26 o 
  -1  14  10       16.43       97.99    183.06 o 
   0  14  10      291.66      177.75    181.48 o 
   1  14  10       45.05       21.69    179.43 o 
  -9  15  10      248.78      288.25    233.59 o 
  -8  15  10      680.31      788.29    202.96 o 
  -7  15  10      627.90      718.23    260.23 o 
  -6  15  10      622.15      777.93    261.74 o 
  -5  15  10       74.64      -10.15    334.49 o 
  -4  15  10      110.93        7.36    271.15 o 
  -3  15  10       79.81      -64.05    258.01 o 
  -2  15  10      250.31      276.99    192.32 o 
  -1  15  10      824.52     1152.83    229.10 o 
 -19   1  11        3.06      -36.72    218.26 o 
 -18   1  11        5.05      -29.75    235.98 o 
 -17   1  11        9.95     -128.49    212.18 o 
 -16   1  11       13.03     -147.96    212.41 o 
 -15   1  11       28.26     -152.26    207.46 o 
 -14   1  11        0.60      -42.17     93.09 o 
 -13   1  11     1100.80     1009.64    104.83 o 
 -12   1  11      173.40      194.93     99.48 o 
 -11   1  11      678.85      522.71     97.40 o 
 -10   1  11       13.31       -9.41    103.94 o 
  -9   1  11      715.58      610.38     98.10 o 
  -8   1  11     2964.45     2658.48     96.42 o 
  -7   1  11      676.45      519.02     58.90 o 
  -6   1  11      343.91      281.86    171.29 o 
  -5   1  11      416.84      498.69    202.77 o 
  -4   1  11        0.53       19.79     42.41 o 
  -3   1  11      380.20      385.75     63.17 o 
  -2   1  11       76.55       54.10     91.86 o 
  -1   1  11      525.06      399.55    108.68 o 
   0   1  11      370.60      386.10    122.09 o 
   1   1  11       99.00       58.70    117.39 o 
   2   1  11        0.15      -62.06    122.54 o 
   3   1  11       19.29       15.09    117.69 o 
   4   1  11      152.65     -128.40    227.12 o 
   5   1  11       90.31      182.00    229.33 o 
   6   1  11       30.37       -9.72    162.05 o 
   7   1  11       20.54      -36.26    166.76 o 
   8   1  11        1.22      -27.11    177.17 o 
 -19   2  11       66.04      108.35    346.62 o 
 -18   2  11        8.27      -83.19    217.64 o 
 -17   2  11       57.79      171.34    223.48 o 
 -16   2  11       90.28       17.05    166.11 o 
 -15   2  11        8.33      -26.82    160.45 o 
 -14   2  11      167.28      105.66     97.16 o 
 -13   2  11       10.17      -50.59    101.95 o 
 -12   2  11     1039.37     1036.75    101.32 o 
 -11   2  11      874.02      849.17    101.12 o 
 -10   2  11       12.70      101.15    111.61 o 
  -9   2  11      252.38      281.11    106.95 o 
  -8   2  11      100.12       94.52     48.13 o 
  -7   2  11     2968.71     2943.60    107.74 o 
  -6   2  11      705.41      551.01    174.61 o 
  -5   2  11      401.24      331.53    177.16 o 
  -4   2  11      803.30      657.68    170.08 o 
  -3   2  11      389.89      301.32     69.43 o 
  -2   2  11       34.94       74.99     58.54 o 
  -1   2  11       64.16       78.64    107.80 o 
   0   2  11     4268.41     3985.07    111.67 o 
   1   2  11     1393.54     1363.00    107.44 o 
   2   2  11      111.11       52.32    119.57 o 
   3   2  11      475.53      543.35    117.61 o 
   4   2  11        4.00      -80.99    222.08 o 
   5   2  11      336.44      431.47    236.30 o 
   6   2  11       37.08       42.41    161.51 o 
   7   2  11       33.80      -21.86    167.26 o 
   8   2  11       83.44       99.59    176.60 o 
 -18   3  11       18.22     -198.29    240.04 o 
 -17   3  11      102.16       71.24    173.07 o 
 -16   3  11       16.62       48.98    168.92 o 
 -15   3  11      537.88      432.33    164.45 o 
 -14   3  11      270.79      287.03     99.41 o 
 -13   3  11      479.30      467.05    102.86 o 
 -12   3  11        5.22       22.94    101.32 o 
 -11   3  11        0.46       34.56     99.34 o 
 -10   3  11     1361.51     1454.49    125.90 o 
  -9   3  11       31.98      -14.24    115.52 o 
  -8   3  11       12.13      -16.81     54.27 o 
  -7   3  11       68.47       56.12     31.37 o 
  -6   3  11      337.58      198.46    174.87 o 
  -5   3  11       67.93        9.76    183.49 o 
  -4   3  11        0.66      -24.86     59.78 o 
  -3   3  11        8.08       -1.10     39.85 o 
  -2   3  11     1901.97     1646.78     83.78 o 
  -1   3  11       69.45       25.79     93.18 o 
   0   3  11       95.66       50.34     86.72 o 
   1   3  11       26.04      -26.89     94.49 o 
   2   3  11       95.50       41.05    108.80 o 
   3   3  11       91.79       50.53    105.78 o 
   4   3  11        0.80      -50.28    218.26 o 
   5   3  11       50.58      115.28    179.25 o 
   6   3  11       90.38       92.86    159.01 o 
   7   3  11       21.61       28.94    163.12 o 
   8   3  11       41.22       73.60    172.19 o 
 -18   4  11       57.41      -13.28    184.68 o 
 -17   4  11      235.29      257.40    174.73 o 
 -16   4  11       27.16     -106.79    166.40 o 
 -15   4  11        4.63       33.39    163.73 o 
 -14   4  11        7.04       91.04    100.77 o 
 -13   4  11       61.67       26.34    103.95 o 
 -12   4  11       18.93       25.03    104.82 o 
 -11   4  11      334.05      428.49    105.24 o 
 -10   4  11     3082.12     3014.07    163.02 o 
  -9   4  11      237.11      242.95    100.40 o 
  -8   4  11       76.89       90.40     88.44 o 
  -7   4  11      123.43       59.00     97.04 o 
  -6   4  11     1171.39     1039.53     88.39 o 
  -5   4  11     2298.98     2088.72    110.70 o 
  -4   4  11       64.47       37.17     81.41 o 
  -3   4  11      140.12      119.68     92.56 o 
  -2   4  11       86.02       35.99    102.99 o 
  -1   4  11      286.59      274.60    101.11 o 
   0   4  11      136.85      118.21     92.68 o 
   1   4  11     1242.56     1213.04     99.88 o 
   2   4  11     1518.91     1603.74    103.98 o 
   3   4  11      157.79      111.07    115.54 o 
   4   4  11       10.82        8.19    169.98 o 
   5   4  11        0.66      -53.27    150.87 o 
   6   4  11        2.84     -144.37    158.52 o 
   7   4  11      240.97      291.56    164.43 o 
   8   4  11      103.12      113.26    196.02 o 
 -18   5  11       18.04      105.12    176.35 o 
 -17   5  11      107.09       48.14    170.03 o 
 -16   5  11      106.07      101.47    169.47 o 
 -15   5  11      515.14      391.52    159.40 o 
 -14   5  11      589.67      539.88    124.83 o 
 -13   5  11        8.67      -10.43    103.83 o 
 -12   5  11       43.03       57.64    108.09 o 
 -11   5  11      138.73      130.19     91.41 o 
 -10   5  11     2162.41     2106.33    102.34 o 
  -9   5  11     1433.02     1482.52    102.45 o 
  -8   5  11        0.25      -20.07    105.76 o 
  -7   5  11        0.66      -38.96    101.30 o 
  -6   5  11        0.16      -42.81     91.31 o 
  -5   5  11       41.62      -17.20     84.21 o 
  -4   5  11     1014.47      944.90     92.19 o 
  -3   5  11     2916.70     2698.36    106.05 o 
  -2   5  11     6117.23     5993.55    135.97 o 
  -1   5  11        0.21       58.62    106.61 o 
   0   5  11      356.29      307.57     98.42 o 
   1   5  11      136.03      146.01     99.56 o 
   2   5  11      289.83      224.07    102.24 o 
   3   5  11      539.29      547.83    114.40 o 
   4   5  11       18.98       61.56    136.74 o 
   5   5  11      126.77      120.88    119.31 o 
   6   5  11       14.07      -44.62    151.65 o 
   7   5  11       12.47       95.42    163.71 o 
 -18   6  11        0.44      172.87    210.39 o 
 -17   6  11      142.19       66.42    170.47 o 
 -16   6  11        7.89       36.01    163.16 o 
 -15   6  11        0.21       57.49    158.04 o 
 -14   6  11       45.21       84.17    123.68 o 
 -13   6  11      243.05      229.27     92.53 o 
 -12   6  11     1310.07     1334.12     95.25 o 
 -11   6  11       56.24      119.63     90.91 o 
 -10   6  11      751.66      813.61    101.08 o 
  -9   6  11       10.95       32.82    105.16 o 
  -8   6  11        8.24       -8.74    115.15 o 
  -7   6  11     3082.03     3168.07    126.22 o 
  -6   6  11      394.51      403.01    162.11 o 
  -5   6  11     3573.19     3530.25    172.76 o 
  -4   6  11      467.11      448.69    104.35 o 
  -3   6  11        5.46      -41.17    106.39 o 
  -2   6  11      737.43      676.34    113.13 o 
  -1   6  11     1700.42     1637.75     91.76 o 
   0   6  11     1760.73     1590.83    104.71 o 
   1   6  11       17.50      -82.71    102.15 o 
   2   6  11        3.38      -74.06     99.82 o 
   3   6  11       49.80       62.68    117.07 o 
   4   6  11       32.58      -52.59    124.56 o 
   5   6  11      135.95      266.53    118.73 o 
   6   6  11       37.89       63.15    123.52 o 
   7   6  11      150.14      170.40    161.85 o 
 -17   7  11        2.47       66.93    225.68 o 
 -16   7  11        5.28      -33.23    163.61 o 
 -15   7  11      266.31      357.10    152.89 o 
 -14   7  11      176.69      150.17    103.06 o 
 -13   7  11      578.28      518.76     94.64 o 
 -12   7  11       50.75      -64.45     94.33 o 
 -11   7  11      294.22      319.70     96.24 o 
 -10   7  11       64.58      168.34    110.64 o 
  -9   7  11      171.37      170.93    109.23 o 
  -8   7  11     1375.54     1294.23    143.59 o 
  -7   7  11     3149.28     3098.67    147.54 o 
  -6   7  11        3.37      -81.21    216.46 o 
  -5   7  11      448.78      372.23    215.83 o 
  -4   7  11     1252.85     1288.23    129.15 o 
  -3   7  11     1127.47     1129.77    118.14 o 
  -2   7  11     1965.10     1969.68    122.40 o 
  -1   7  11     1746.06     1655.58    100.83 o 
   0   7  11     1114.51      957.10     95.77 o 
   1   7  11        4.07       33.76    100.05 o 
   2   7  11       34.52       54.73    102.68 o 
   3   7  11      110.76       85.57    119.96 o 
   4   7  11      116.08       22.21    128.73 o 
   5   7  11      459.42      361.24    117.69 o 
   6   7  11        7.07       51.70    139.41 o 
   7   7  11        7.19      -28.34    146.68 o 
 -17   8  11        9.54      -94.69    232.74 o 
 -16   8  11        3.75       12.44    226.87 o 
 -15   8  11        8.22      -12.81    174.59 o 
 -14   8  11        0.35       27.70    101.99 o 
 -13   8  11       66.99       54.63     91.71 o 
 -12   8  11      377.08      400.07     96.42 o 
 -11   8  11       41.31        2.81     98.28 o 
 -10   8  11        0.87       -5.50    114.07 o 
  -9   8  11        2.95      -17.91    122.78 o 
  -8   8  11        1.37       45.77    117.73 o 
  -7   8  11     1838.64     1841.05    220.54 o 
  -6   8  11      957.68      883.56    218.92 o 
  -5   8  11      694.85      723.35    220.34 o 
  -4   8  11      498.58      397.96    134.98 o 
  -3   8  11        0.01      -22.04    137.68 o 
  -2   8  11       45.91      -26.22    112.16 o 
  -1   8  11      240.98      146.15     96.34 o 
   0   8  11      652.86      548.03     93.81 o 
   1   8  11       88.24       90.03     95.51 o 
   2   8  11        7.05      -44.73    101.66 o 
   3   8  11        1.21       33.51    109.90 o 
   4   8  11       14.69       64.81    126.63 o 
   5   8  11      191.57       54.94    128.82 o 
   6   8  11        1.75     -134.39    134.39 o 
 -16   9  11        4.83      -28.33    184.81 o 
 -15   9  11      366.69      337.87    175.25 o 
 -14   9  11      237.27      264.35    126.58 o 
 -13   9  11        5.50       17.51    118.89 o 
 -12   9  11       55.49      117.17    121.34 o 
 -11   9  11       92.09       65.94    121.32 o 
 -10   9  11      102.33      106.01     95.95 o 
  -9   9  11      228.78      229.12    126.93 o 
  -8   9  11       36.07       23.39    121.63 o 
  -7   9  11       81.94       76.87    228.40 o 
  -6   9  11       37.27       84.95    224.69 o 
  -5   9  11       39.04     -113.20    230.94 o 
  -4   9  11        1.49       76.43    228.44 o 
  -3   9  11      202.39      137.30    145.16 o 
  -2   9  11      433.45      447.02    100.45 o 
  -1   9  11       57.88       45.18    104.35 o 
   0   9  11      310.07      194.87     93.59 o 
   1   9  11        6.78       14.79     94.85 o 
   2   9  11        5.91      -23.64     86.72 o 
   3   9  11      332.77      335.89    110.64 o 
   4   9  11        8.48      -10.10    121.81 o 
   5   9  11        0.09       40.49    127.40 o 
   6   9  11        7.36       47.33    131.53 o 
 -15  10  11        0.28       74.11    229.22 o 
 -14  10  11        8.76        2.49    126.56 o 
 -13  10  11        6.62       14.80    123.49 o 
 -12  10  11      398.11      306.36    125.34 o 
 -11  10  11      644.47      605.21    127.78 o 
 -10  10  11      393.28      431.47    122.36 o 
  -9  10  11      253.08      176.43    129.54 o 
  -8  10  11       33.79      114.16    126.76 o 
  -7  10  11      231.04      -36.66    149.41 o 
  -6  10  11       82.14      141.41    238.35 o 
  -5  10  11      462.63      480.51    238.30 o 
  -4  10  11      137.84      -41.94    225.33 o 
  -3  10  11      154.14      344.68    148.45 o 
  -2  10  11       12.89      -30.56    148.13 o 
  -1  10  11      151.47       28.45    157.94 o 
   0  10  11      164.14      -10.06    155.74 o 
   1  10  11      391.32      420.83    122.99 o 
   2  10  11     1061.52      997.25    111.20 o 
   3  10  11       98.90      177.45    139.82 o 
   4  10  11       38.24       75.10    168.68 o 
   5  10  11        3.64       44.84    173.16 o 
 -15  11  11       50.84       73.62    170.47 o 
 -14  11  11        1.81       10.77    152.96 o 
 -13  11  11        5.81     -129.15    174.69 o 
 -12  11  11        2.40       45.51    149.88 o 
 -11  11  11        5.76       56.50    149.73 o 
 -10  11  11        9.72      -81.48    148.34 o 
  -9  11  11      110.79      162.72    163.03 o 
  -8  11  11       24.01      120.55    168.29 o 
  -7  11  11       75.09       15.12    243.98 o 
  -6  11  11      247.05      300.32    251.52 o 
  -5  11  11        7.27       27.77    243.40 o 
  -4  11  11        7.20       74.79    245.43 o 
  -3  11  11      124.23      -12.44    160.44 o 
  -2  11  11       30.73       27.47    166.27 o 
  -1  11  11       44.87       54.52    156.82 o 
   0  11  11        8.60       70.71    158.64 o 
   1  11  11       22.71       61.19    118.65 o 
   2  11  11        0.01     -120.63    120.63 o 
   3  11  11       54.34      175.43    141.59 o 
   4  11  11        3.42       13.65    165.78 o 
 -14  12  11        0.28      132.63    181.50 o 
 -13  12  11       18.35     -113.37    175.36 o 
 -12  12  11        2.06      -43.98    150.58 o 
 -11  12  11       60.11      261.61    152.30 o 
 -10  12  11       35.84      -35.43    150.07 o 
  -9  12  11       89.62       73.92    178.45 o 
  -8  12  11       43.88      380.66    340.86 o 
  -7  12  11       83.61       63.50    252.49 o 
  -6  12  11      187.39      171.30    255.35 o 
  -5  12  11        0.01        9.34    238.67 o 
  -4  12  11        7.94       62.86    249.94 o 
  -3  12  11        0.27       15.71    162.72 o 
  -2  12  11      102.35      186.19    168.56 o 
  -1  12  11       94.28      260.01    169.14 o 
   0  12  11       15.09      -77.69    162.38 o 
   1  12  11      109.62      109.58    148.37 o 
   2  12  11       29.44      157.06    182.23 o 
   3  12  11       94.02      241.66    184.23 o 
 -12  13  11        6.54      159.32    153.81 o 
 -11  13  11       61.52       53.91    182.46 o 
 -10  13  11      684.49      849.41    162.84 o 
  -9  13  11      228.68      373.37    180.32 o 
  -8  13  11       99.11       64.88    248.74 o 
  -7  13  11       11.53      -76.38    238.69 o 
  -6  13  11       33.76      277.41    431.10 o 
  -5  13  11        5.43      -93.50    367.71 o 
  -4  13  11       23.26      112.16    240.50 o 
  -3  13  11      110.93      252.83    170.02 o 
  -2  13  11      326.80      311.98    174.98 o 
  -1  13  11      221.27      176.72    176.23 o 
   0  13  11       20.76       38.32    169.37 o 
   1  13  11       50.06      130.53    153.64 o 
   2  13  11       60.39       84.80    183.97 o 
 -11  14  11       10.12      262.25    157.76 o 
 -10  14  11       37.95      -46.06    160.99 o 
  -9  14  11       41.33       46.08    194.21 o 
  -8  14  11      150.35      146.50    243.90 o 
  -7  14  11        0.40      121.23    246.79 o 
  -6  14  11       75.44      150.96    244.17 o 
  -5  14  11       75.60      -36.74    237.70 o 
  -4  14  11        6.47       78.89    252.43 o 
  -3  14  11       43.98      144.62    262.51 o 
  -2  14  11       24.14      106.86    255.20 o 
  -1  14  11       30.70       11.30    245.49 o 
   0  14  11       20.34      -52.99    238.46 o 
  -8  15  11      313.79      -36.41    342.24 o 
  -7  15  11      285.10      454.75    269.59 o 
  -6  15  11       49.43     -226.44    254.51 o 
  -5  15  11        8.10     -150.59    244.21 o 
  -4  15  11       31.18      237.70    266.34 o 
  -3  15  11       23.85     -310.66    377.44 o 
  -2  15  11        6.86     -248.88    371.13 o 
 -19   0  12      467.95      739.22    346.36 o 
 -18   0  12      492.60      696.62    321.04 o 
 -17   0  12        7.05       -3.06    311.90 o 
 -16   0  12      104.93      198.59    301.15 o 
 -15   0  12      158.88      -58.25    286.43 o 
 -14   0  12     2558.89     2557.40    174.04 o 
 -13   0  12     8387.48     8301.86    414.93 o 
 -12   0  12      297.53      260.10    170.95 o 
 -11   0  12       17.20      -23.61    232.93 o 
 -10   0  12      318.68      300.27    226.19 o 
  -9   0  12    10753.63     9963.57    146.41 o 
  -8   0  12    24341.13    23727.72    375.10 o 
  -7   0  12     1054.71      862.89     73.56 o 
  -6   0  12      238.24      194.78    249.75 o 
  -5   0  12      587.03      384.82     64.99 o 
  -4   0  12      112.01       48.85     72.19 o 
  -3   0  12     7629.73     8060.37    289.96 o 
  -2   0  12     5050.09     4973.16    260.87 o 
  -1   0  12       75.22      147.38    228.73 o 
   0   0  12     5326.17     5279.36    203.31 o 
   1   0  12     6125.55     5588.72    237.77 o 
   2   0  12      357.69      523.00    180.96 o 
   3   0  12        6.24      -17.22    336.55 o 
   4   0  12       40.46        5.68    325.19 o 
   5   0  12     3142.71     2561.59    347.29 o 
   6   0  12     1615.61     1981.15    244.53 o 
   7   0  12      381.32      362.50    245.51 o 
 -19   1  12        0.38      -38.36    227.82 o 
 -18   1  12      629.39      773.78    253.44 o 
 -17   1  12      351.83      280.65    223.23 o 
 -16   1  12       69.24      -11.00    213.72 o 
 -15   1  12     1763.35     1786.88    221.20 o 
 -14   1  12      551.54      495.46    100.02 o 
 -13   1  12     1637.63     1584.02    107.59 o 
 -12   1  12      868.12      755.96    101.38 o 
 -11   1  12     1868.72     1863.71    114.44 o 
 -10   1  12     7920.08     7884.01    132.55 o 
  -9   1  12     5920.00     5472.82    151.86 o 
  -8   1  12     1182.57     1115.07     64.16 o 
  -7   1  12       20.12       -3.91     42.90 o 
  -6   1  12     1941.38     2094.74    181.29 o 
  -5   1  12    10633.90    10483.95    213.97 o 
  -4   1  12    10431.63     9118.75    281.64 o 
  -3   1  12     5617.55     5042.85    184.83 o 
  -2   1  12     2678.97     2656.38    111.13 o 
  -1   1  12      177.14       50.07    166.73 o 
   0   1  12      240.21      412.25    124.58 o 
   1   1  12     3848.42     3502.07    140.39 o 
   2   1  12     3664.71     3939.28    137.55 o 
   3   1  12      191.13      127.43    231.59 o 
   4   1  12      298.84      434.97    227.77 o 
   5   1  12       23.99      -46.17    229.92 o 
   6   1  12      461.97      518.41    169.53 o 
   7   1  12      315.30      435.84    178.07 o 
 -19   2  12      877.63      797.97    273.23 o 
 -18   2  12      659.96      663.11    241.80 o 
 -17   2  12      127.71        1.90    221.34 o 
 -16   2  12       17.72      -93.19    162.79 o 
 -15   2  12     1565.04     1474.25    123.69 o 
 -14   2  12     8162.52     8523.84    159.48 o 
 -13   2  12     7226.80     7641.88    237.50 o 
 -12   2  12     2741.57     2591.57    112.74 o 
 -11   2  12       11.69        0.65    116.59 o 
 -10   2  12      447.88      343.75    110.76 o 
  -9   2  12     7197.76     6164.41    427.44 o 
  -8   2  12     7146.64     6839.38    139.79 o 
  -7   2  12       63.47      -30.36    174.26 o 
  -6   2  12     1285.86      966.60    185.78 o 
  -5   2  12        3.99      -20.16    176.49 o 
  -4   2  12      210.69      131.28    180.27 o 
  -3   2  12      182.21      145.38    104.47 o 
  -2   2  12       47.30       21.96     60.87 o 
  -1   2  12      238.03      321.11    116.61 o 
   0   2  12     2473.00     2293.92    111.80 o 
   1   2  12     5052.62     5084.09    128.02 o 
   2   2  12      388.30      201.94    128.81 o 
   3   2  12       22.85       40.94    154.34 o 
   4   2  12      487.95      434.40    230.71 o 
   5   2  12     3056.41     3212.10    205.60 o 
   6   2  12     3659.76     4110.36    186.41 o 
   7   2  12      559.35      728.54    177.30 o 
 -19   3  12       27.64     -155.85    326.33 o 
 -18   3  12      696.97     1033.80    186.24 o 
 -17   3  12     1092.95     1484.73    179.73 o 
 -16   3  12     1009.51     1108.80    168.12 o 
 -15   3  12     2069.53     1992.23    127.93 o 
 -14   3  12      331.41      341.37    104.19 o 
 -13   3  12      380.61      488.29    105.75 o 
 -12   3  12     2893.36     2861.25    115.58 o 
 -11   3  12     6808.88     6396.26    140.99 o 
 -10   3  12     9392.69     9386.64    238.08 o 
  -9   3  12     3084.94     2566.47    226.29 o 
  -8   3  12       26.27        4.75     30.16 o 
  -7   3  12      188.63      149.05    180.36 o 
  -6   3  12      424.47      436.76    186.72 o 
  -5   3  12     1654.95     1604.47    187.90 o 
  -4   3  12     1289.43     1195.12    193.55 o 
  -3   3  12       13.30       55.49     61.52 o 
  -2   3  12      394.23      415.35    121.63 o 
  -1   3  12        3.29      -50.54    122.12 o 
   0   3  12       24.99       57.38    105.09 o 
   1   3  12     1450.30     1391.79    116.50 o 
   2   3  12     2879.26     3084.75    137.23 o 
   3   3  12     1275.66     1314.53    157.83 o 
   4   3  12      805.95      581.86    223.69 o 
   5   3  12      239.76      218.87    159.33 o 
   6   3  12      271.40      248.01    163.47 o 
   7   3  12      698.31      826.33    176.70 o 
 -18   4  12      355.40      247.77    179.44 o 
 -17   4  12       45.43      -34.81    176.31 o 
 -16   4  12        4.35     -153.65    166.15 o 
 -15   4  12     1604.09     1486.26    128.04 o 
 -14   4  12     5386.53     5514.96    137.08 o 
 -13   4  12     5907.33     5746.59    132.10 o 
 -12   4  12     1315.32     1210.08    110.54 o 
 -11   4  12        9.13        0.79    118.14 o 
 -10   4  12      347.38      225.13    131.82 o 
  -9   4  12     5059.80     5115.34    163.72 o 
  -8   4  12     6757.41     5748.17    354.15 o 
  -7   4  12     1543.70     1363.98    115.07 o 
  -6   4  12      302.51      242.96     46.38 o 
  -5   4  12      212.77      166.52     35.35 o 
  -4   4  12       78.95       76.80     82.52 o 
  -3   4  12       54.97       29.61     98.12 o 
  -2   4  12      133.09      206.76     96.43 o 
  -1   4  12      636.47      688.37     99.99 o 
   0   4  12     2797.31     2854.19    104.04 o 
   1   4  12      762.76      749.87    102.49 o 
   2   4  12      120.41       22.61    100.35 o 
   3   4  12       19.18       11.38    130.29 o 
   4   4  12      644.51      562.28    168.97 o 
   5   4  12     2014.81     2080.54    166.69 o 
   6   4  12     1994.51     2421.84    173.93 o 
   7   4  12      426.98      525.85    172.82 o 
 -18   5  12      191.81      374.09    175.12 o 
 -17   5  12      315.99       96.59    172.29 o 
 -16   5  12      515.61      675.28    167.38 o 
 -15   5  12      679.43      713.55    125.83 o 
 -14   5  12      213.19      222.16    108.63 o 
 -13   5  12      306.09      278.44    110.07 o 
 -12   5  12     1961.66     1948.60    120.08 o 
 -11   5  12     4284.49     4268.91    122.49 o 
 -10   5  12     7098.72     7554.07    126.54 o 
  -9   5  12     5544.97     5471.31    125.56 o 
  -8   5  12      848.26      724.54    102.86 o 
  -7   5  12       45.52       45.97     90.88 o 
  -6   5  12     2353.50     2069.21     66.50 o 
  -5   5  12     2452.84     2285.68    121.81 o 
  -4   5  12     5608.03     5525.30    117.91 o 
  -3   5  12     4624.33     4646.44    124.33 o 
  -2   5  12      927.95      954.70    103.77 o 
  -1   5  12      518.36      503.12     94.41 o 
   0   5  12      148.61      137.55     98.37 o 
   1   5  12     1435.85     1371.03    106.53 o 
   2   5  12     2705.51     2840.29    110.24 o 
   3   5  12     1444.87     1487.99    121.70 o 
   4   5  12      243.97      218.66    142.11 o 
   5   5  12       30.12       39.38    133.82 o 
   6   5  12      206.50      291.19    159.25 o 
   7   5  12      645.19      813.51    196.96 o 
 -18   6  12       68.60      111.17    171.59 o 
 -17   6  12        3.81       -4.56    170.67 o 
 -16   6  12      126.50       90.34    162.69 o 
 -15   6  12      220.17      104.19    126.12 o 
 -14   6  12      834.45      679.68    111.48 o 
 -13   6  12     1842.32     1703.85    105.23 o 
 -12   6  12     1011.25     1000.03     97.15 o 
 -11   6  12      158.73      145.36    106.16 o 
 -10   6  12      444.35      310.10     98.13 o 
  -9   6  12     3215.63     3030.54    113.23 o 
  -8   6  12     8192.80     7801.57    141.23 o 
  -7   6  12     8368.85     8197.82    147.55 o 
  -6   6  12     7663.55     7939.79    194.33 o 
  -5   6  12     3702.95     3725.42    134.21 o 
  -4   6  12      435.79      335.58    100.40 o 
  -3   6  12     1386.67     1490.47    113.06 o 
  -2   6  12     1987.13     1955.54    178.80 o 
  -1   6  12     2725.14     2501.85    106.90 o 
   0   6  12     1711.50     1745.86    107.48 o 
   1   6  12      115.32      115.91    102.86 o 
   2   6  12       46.75       36.36    103.64 o 
   3   6  12      107.52      207.29    118.14 o 
   4   6  12      819.42      815.65    133.30 o 
   5   6  12      680.69      726.36    122.29 o 
   6   6  12      428.93      370.56    141.59 o 
 -17   7  12      367.29      426.63    269.24 o 
 -16   7  12     1338.79     1411.47    218.21 o 
 -15   7  12     1126.38     1208.54    134.13 o 
 -14   7  12       68.16      102.82     94.47 o 
 -13   7  12     1198.38     1247.69     99.36 o 
 -12   7  12     1836.88     1806.45     99.52 o 
 -11   7  12     4033.34     4144.56    118.09 o 
 -10   7  12     6952.97     6844.17    124.10 o 
  -9   7  12      372.98      351.44    125.04 o 
  -8   7  12       64.50       72.20    121.73 o 
  -7   7  12        0.99      130.23    115.26 o 
  -6   7  12     5398.57     5332.32    198.50 o 
  -5   7  12     2332.88     2309.39    118.05 o 
  -4   7  12      228.33      171.14    111.07 o 
  -3   7  12     2587.37     2531.21    127.02 o 
  -2   7  12      791.67      763.35    120.98 o 
  -1   7  12       48.48       68.11     94.03 o 
   0   7  12       10.51      -48.54     98.58 o 
   1   7  12      116.98       39.93    104.87 o 
   2   7  12     1723.02     1628.38    108.50 o 
   3   7  12     1177.38     1159.64    125.16 o 
   4   7  12      580.96      611.49    116.73 o 
   5   7  12       78.85      -20.12    136.19 o 
   6   7  12       55.60       21.63    143.99 o 
 -17   8  12      107.61       55.35    218.34 o 
 -16   8  12      188.13      236.11    211.43 o 
 -15   8  12      906.68      910.61    140.86 o 
 -14   8  12     1179.11     1255.78    109.35 o 
 -13   8  12     2275.81     2249.92    102.40 o 
 -12   8  12     2454.16     2441.56    102.95 o 
 -11   8  12      510.71      443.00     96.65 o 
 -10   8  12      775.51      631.82    114.16 o 
  -9   8  12     1850.08     1832.67    128.84 o 
  -8   8  12      675.27      703.79    143.01 o 
  -7   8  12     2168.67     2179.29    165.84 o 
  -6   8  12     1123.97     1091.12    231.85 o 
  -5   8  12      138.78      117.24    123.87 o 
  -4   8  12       11.69       -6.81    118.95 o 
  -3   8  12       37.00       78.08    117.00 o 
  -2   8  12      201.07      227.31     97.69 o 
  -1   8  12      817.42      694.26    101.47 o 
   0   8  12      717.67      686.49     96.41 o 
   1   8  12      180.63      204.91    104.77 o 
   2   8  12      109.15       28.15    117.20 o 
   3   8  12      167.84      175.45    112.89 o 
   4   8  12     1287.88     1270.55    135.02 o 
   5   8  12      897.99      886.46    136.23 o 
 -16   9  12     1675.69     1707.01    185.62 o 
 -15   9  12     1624.54     1630.53    155.84 o 
 -14   9  12       27.60      -78.12    124.56 o 
 -13   9  12      657.21      710.99    113.81 o 
 -12   9  12     1792.28     1900.02    126.54 o 
 -11   9  12     4432.80     4113.02    113.38 o 
 -10   9  12     3915.28     3853.36    131.13 o 
  -9   9  12      117.04      101.93    121.18 o 
  -8   9  12       81.32      -51.69    148.01 o 
  -7   9  12       11.11     -152.95    224.60 o 
  -6   9  12     1707.20     1816.34    241.28 o 
  -5   9  12      217.17      279.20    229.05 o 
  -4   9  12      178.78      140.27    141.91 o 
  -3   9  12       15.61      -78.01    134.74 o 
  -2   9  12      560.06      542.01     98.52 o 
  -1   9  12       15.40      -29.02     97.09 o 
   0   9  12        5.10       18.83     97.32 o 
   1   9  12       69.12       72.30     94.71 o 
   2   9  12      899.59      803.67    119.40 o 
   3   9  12     2242.61     2335.71    120.15 o 
   4   9  12      986.82     1037.47    130.05 o 
   5   9  12      215.86      261.60    131.97 o 
 -15  10  12      297.11      383.67    142.32 o 
 -14  10  12      403.43      453.23    131.03 o 
 -13  10  12      858.70      716.51    129.74 o 
 -12  10  12     1864.05     1648.20    130.12 o 
 -11  10  12      323.80      458.70    123.36 o 
 -10  10  12      196.21      248.10    119.29 o 
  -9  10  12      637.84      728.84    127.90 o 
  -8  10  12     2095.58     2155.99    131.78 o 
  -7  10  12     3523.25     4211.50    257.71 o 
  -6  10  12     2184.81     2267.23    241.28 o 
  -5  10  12      566.07      396.83    234.38 o 
  -4  10  12      207.64      415.26    150.11 o 
  -3  10  12      392.78      321.07    171.54 o 
  -2  10  12      867.16      829.46    161.17 o 
  -1  10  12     2409.44     2456.58    148.16 o 
   0  10  12      702.00      717.10    125.02 o 
   1  10  12      137.84      213.49    123.05 o 
   2  10  12       26.19       55.61    140.96 o 
   3  10  12      313.58      363.97    140.26 o 
   4  10  12      735.27      717.57    176.74 o 
 -15  11  12      235.43      163.40    212.43 o 
 -14  11  12        2.35       51.32    149.20 o 
 -13  11  12      104.86      279.01    146.54 o 
 -12  11  12     1010.02     1048.96    152.09 o 
 -11  11  12     2410.40     2432.03    160.23 o 
 -10  11  12     1312.10     1543.17    216.48 o 
  -9  11  12      300.56      358.13    165.85 o 
  -8  11  12       74.28       16.24    166.65 o 
  -7  11  12      353.39      507.62    243.25 o 
  -6  11  12     1225.95     1253.76    251.99 o 
  -5  11  12     1748.04     2074.96    370.40 o 
  -4  11  12     1022.46     1146.22    161.98 o 
  -3  11  12     2216.02     2222.05    181.46 o 
  -2  11  12     1930.38     1916.41    246.76 o 
  -1  11  12      144.25      284.15    160.92 o 
   0  11  12       58.30        7.86    127.90 o 
   1  11  12       84.43      102.14    110.34 o 
   2  11  12      855.80      932.06    141.86 o 
   3  11  12     1024.09      979.91    151.30 o 
 -14  12  12       34.48       76.59    170.52 o 
 -13  12  12      263.86      212.17    178.41 o 
 -12  12  12      846.60      742.45    157.36 o 
 -11  12  12      137.46      168.02    149.54 o 
 -10  12  12      146.76      327.04    153.00 o 
  -9  12  12      283.79      198.96    172.39 o 
  -8  12  12     1771.88     1963.90    183.04 o 
  -7  12  12     4483.77     5326.61    295.96 o 
  -6  12  12     3529.14     4337.80    619.24 o 
  -5  12  12      556.59      589.83    253.92 o 
  -4  12  12       13.01     -126.48    240.89 o 
  -3  12  12      277.24      305.31    240.83 o 
  -2  12  12     1848.46     2331.31    253.33 o 
  -1  12  12     2401.63     2866.16    245.90 o 
   0  12  12      496.99      416.55    192.00 o 
   1  12  12       96.62      285.67    160.18 o 
   2  12  12       43.68       95.31    230.83 o 
 -12  13  12      674.87      705.48    272.09 o 
 -11  13  12     2232.17     1905.57    202.53 o 
 -10  13  12      645.86      736.90    194.50 o 
  -9  13  12       86.40      229.97    238.42 o 
  -8  13  12        7.47       56.34    254.90 o 
  -7  13  12      262.71      128.42    249.49 o 
  -6  13  12     1203.28     1081.31    247.54 o 
  -5  13  12      547.61      799.56    256.06 o 
  -4  13  12       45.63      149.09    246.10 o 
  -3  13  12      323.19      200.16    239.66 o 
  -2  13  12      454.64      417.02    241.88 o 
  -1  13  12        2.30      -33.15    232.18 o 
   0  13  12        9.48       96.20    189.65 o 
   1  13  12       16.69      117.49    192.12 o 
 -10  14  12      153.30      386.25    239.27 o 
  -9  14  12      271.89      303.12    262.90 o 
  -8  14  12      249.60      188.99    254.33 o 
  -7  14  12      341.70      358.86    268.04 o 
  -6  14  12      327.52      227.90    266.99 o 
  -5  14  12        9.71      -48.72    258.03 o 
  -4  14  12       20.67       20.88    258.79 o 
  -3  14  12        0.22       53.26    421.64 o 
  -2  14  12      220.50      192.51    237.59 o 
  -1  14  12      390.56      552.48    255.46 o 
  -7  15  12        0.03      178.45    369.94 o 
  -5  15  12      206.19      213.50    375.28 o 
 -19   1  13       31.22       13.35    246.15 o 
 -18   1  13        8.46     -104.04    221.52 o 
 -17   1  13       14.87       49.74    215.89 o 
 -16   1  13        9.47     -219.61    219.61 o 
 -15   1  13        8.02     -114.21    114.21 o 
 -14   1  13      114.17       96.00    101.06 o 
 -13   1  13      926.86      863.52    104.93 o 
 -12   1  13      450.43      361.39    115.45 o 
 -11   1  13      260.66      162.93    106.22 o 
 -10   1  13      127.09      190.87     95.47 o 
  -9   1  13       58.22       71.27     82.22 o 
  -8   1  13      294.76      241.73     48.66 o 
  -7   1  13      112.28      133.58     58.72 o 
  -6   1  13     1779.52     1878.66    184.54 o 
  -5   1  13      105.45      107.31     57.49 o 
  -4   1  13      728.38      610.08     66.54 o 
  -3   1  13        0.47       28.53     89.42 o 
  -2   1  13       68.28       71.09    170.10 o 
  -1   1  13      315.14      339.02    166.71 o 
   0   1  13      262.57      221.98    140.63 o 
   1   1  13      380.41      261.44    135.60 o 
   2   1  13      194.68      265.14    129.57 o 
   3   1  13      201.10      258.16    227.36 o 
   4   1  13       35.74      188.38    232.73 o 
   5   1  13       14.51      -20.53    193.52 o 
   6   1  13        4.63       68.49    173.27 o 
 -19   2  13       33.29       -2.78    227.25 o 
 -18   2  13       48.56      -15.56    225.79 o 
 -17   2  13       75.46      -53.51    219.56 o 
 -16   2  13        6.04      -90.53    162.32 o 
 -15   2  13      373.20      320.75    102.38 o 
 -14   2  13        5.95       25.35    100.99 o 
 -13   2  13     1453.34     1394.08    118.70 o 
 -12   2  13        0.18     -106.26    109.88 o 
 -11   2  13       37.05      103.94    113.01 o 
 -10   2  13        0.45       79.98    104.17 o 
  -9   2  13     1528.69     1485.54    106.77 o 
  -8   2  13     1624.42     1497.73     98.98 o 
  -7   2  13      175.02      464.53    185.97 o 
  -6   2  13        4.20       42.14    184.53 o 
  -5   2  13      127.12      306.84    182.18 o 
  -4   2  13      195.01      226.40     98.50 o 
  -3   2  13      612.06      574.11    106.48 o 
  -2   2  13      439.55      412.37    112.07 o 
  -1   2  13     2332.69     2224.18    123.78 o 
   0   2  13      103.14       90.33    111.19 o 
   1   2  13       71.40       95.43    120.10 o 
   2   2  13        1.74      -61.68    124.60 o 
   3   2  13       10.42       -9.57    224.71 o 
   4   2  13       31.46       54.63    225.97 o 
   5   2  13       69.17       80.82    164.88 o 
   6   2  13        0.28       46.76    170.79 o 
 -19   3  13        0.40      151.93    336.53 o 
 -18   3  13      131.06      142.40    173.76 o 
 -17   3  13      138.71      194.52    170.60 o 
 -16   3  13       21.62       18.93    163.28 o 
 -15   3  13        0.30       39.46    101.78 o 
 -14   3  13        0.42      161.03    103.09 o 
 -13   3  13      137.23      146.27    104.62 o 
 -12   3  13       27.00      128.72    113.08 o 
 -11   3  13     1708.86     1574.48    127.04 o 
 -10   3  13      492.70      400.22    117.23 o 
  -9   3  13       97.30       61.02     40.19 o 
  -8   3  13       32.99       78.51    111.12 o 
  -7   3  13        1.81       11.07    194.77 o 
  -6   3  13      561.03      423.35    194.27 o 
  -5   3  13      608.15      572.51    192.61 o 
  -4   3  13        8.05       91.52    196.02 o 
  -3   3  13      637.98      669.57    121.70 o 
  -2   3  13      109.51       57.22    124.08 o 
  -1   3  13       36.12       73.75    124.91 o 
   0   3  13       27.08       64.52    112.76 o 
   1   3  13      327.56      237.22    113.96 o 
   2   3  13      258.59      133.18    110.77 o 
   3   3  13        5.79       25.64    224.92 o 
   4   3  13        0.09       40.98    225.03 o 
   5   3  13       58.93      186.43    163.58 o 
   6   3  13      120.70       51.57    174.82 o 
 -18   4  13       44.87      138.85    166.28 o 
 -17   4  13        0.14       28.47    168.96 o 
 -16   4  13       42.78        2.30    163.18 o 
 -15   4  13      802.86      729.78    127.63 o 
 -14   4  13      252.21      351.24    108.03 o 
 -13   4  13       86.52      134.17    108.90 o 
 -12   4  13       22.13        5.10    118.82 o 
 -11   4  13      232.64       50.58    134.57 o 
 -10   4  13     2556.12     2318.49    137.74 o 
  -9   4  13      292.81      253.53    127.84 o 
  -8   4  13       41.39      182.72    193.95 o 
  -7   4  13       21.56      -88.53    195.11 o 
  -6   4  13      498.23      245.98    199.70 o 
  -5   4  13        9.37      -22.62     56.55 o 
  -4   4  13      216.32      164.32     30.95 o 
  -3   4  13     4726.65     4553.74    109.78 o 
  -2   4  13       29.37       17.56     99.74 o 
  -1   4  13      370.33      350.20     93.82 o 
   0   4  13       98.54       61.97     98.93 o 
   1   4  13       49.48        9.63    113.26 o 
   2   4  13      790.22      671.99    138.53 o 
   3   4  13      165.08      142.83    168.21 o 
   4   4  13       14.78      -72.84    232.07 o 
   5   4  13       36.68      143.40    161.90 o 
   6   4  13       29.01       96.63    170.78 o 
 -18   5  13      222.61      201.65    170.05 o 
 -17   5  13      238.68      212.09    170.48 o 
 -16   5  13       46.83       77.46    162.21 o 
 -15   5  13       71.99      164.05    126.71 o 
 -14   5  13        0.29      -20.38    107.78 o 
 -13   5  13      129.55       27.84    113.66 o 
 -12   5  13       41.17      -63.55    123.72 o 
 -11   5  13     2166.29     2117.94    155.40 o 
 -10   5  13     1309.73     1303.26    109.58 o 
  -9   5  13       79.08       47.85     95.55 o 
  -8   5  13      334.44      308.68     99.88 o 
  -7   5  13       17.01       47.39     59.65 o 
  -6   5  13     2245.13     1900.46    133.85 o 
  -5   5  13     2949.89     2680.97    225.81 o 
  -4   5  13      407.54      450.10     98.14 o 
  -3   5  13      722.54      503.23    112.06 o 
  -2   5  13        4.89     -101.99    102.78 o 
  -1   5  13        6.44       34.22     97.96 o 
   0   5  13       17.23       65.30    100.97 o 
   1   5  13      466.87      331.19    101.25 o 
   2   5  13     1267.89     1266.15    122.68 o 
   3   5  13      101.00       96.25    168.59 o 
   4   5  13        0.98      -91.53    172.06 o 
   5   5  13       12.26      -39.93    155.73 o 
   6   5  13      132.36      217.42    167.25 o 
 -18   6  13        3.30       96.91    175.18 o 
 -17   6  13        8.18      126.81    168.18 o 
 -16   6  13      189.88      238.41    160.74 o 
 -15   6  13      318.12      253.69    131.37 o 
 -14   6  13       83.39      112.58    111.67 o 
 -13   6  13      492.68      452.56    112.68 o 
 -12   6  13        8.73       -5.40    107.22 o 
 -11   6  13        0.21      -66.39     97.41 o 
 -10   6  13      318.77      302.54    102.39 o 
  -9   6  13        0.78      -47.68    111.07 o 
  -8   6  13     1015.15     1024.99    110.23 o 
  -7   6  13      807.64      635.89    100.96 o 
  -6   6  13        1.06       40.25     69.02 o 
  -5   6  13      457.49      392.90     98.63 o 
  -4   6  13      581.44      511.16    109.33 o 
  -3   6  13     1141.72      962.04    121.00 o 
  -2   6  13       55.93       57.41    113.62 o 
  -1   6  13      557.09      537.71    100.04 o 
   0   6  13        1.32      -24.77    103.13 o 
   1   6  13      167.48       56.95    106.32 o 
   2   6  13      202.61      240.58    117.01 o 
   3   6  13        2.01      136.60    138.02 o 
   4   6  13      376.09      432.15    132.11 o 
   5   6  13      146.01      154.77    138.24 o 
 -17   7  13       91.29       -4.24    169.11 o 
 -16   7  13       36.01        9.48    160.32 o 
 -15   7  13       16.51       66.06    128.24 o 
 -14   7  13        9.03       50.99    112.08 o 
 -13   7  13      589.68      600.21     98.55 o 
 -12   7  13      707.28      604.14     95.92 o 
 -11   7  13      205.81      201.39    104.80 o 
 -10   7  13      145.19      171.45    110.03 o 
  -9   7  13      258.34      314.61    119.56 o 
  -8   7  13      336.98      220.42    117.71 o 
  -7   7  13     1857.18     1766.42    131.73 o 
  -6   7  13       19.99       88.22    102.06 o 
  -5   7  13      815.55      817.99    109.62 o 
  -4   7  13      370.58      219.00    110.61 o 
  -3   7  13      152.86      -45.33    113.53 o 
  -2   7  13       15.69       62.27    103.49 o 
  -1   7  13       46.81      108.06     97.29 o 
   0   7  13     1270.91     1214.98    105.08 o 
   1   7  13      378.55      310.29    106.57 o 
   2   7  13      109.53      -72.13    119.65 o 
   3   7  13       51.99       97.17    136.93 o 
   4   7  13        6.82      -32.80    130.51 o 
   5   7  13       95.11      101.95    136.48 o 
 -17   8  13       11.82      260.78    212.04 o 
 -16   8  13       45.64       84.38    216.30 o 
 -15   8  13      206.22      251.06    134.94 o 
 -14   8  13      143.94       93.81     98.07 o 
 -13   8  13      294.07      226.75     95.98 o 
 -12   8  13       76.72       56.25     96.29 o 
 -11   8  13       18.44       -2.57    107.16 o 
 -10   8  13       15.74       15.73    103.84 o 
  -9   8  13      150.46       84.66    126.83 o 
  -8   8  13      572.53      663.73    122.13 o 
  -7   8  13       13.55       46.00    121.13 o 
  -6   8  13      554.71      585.03    115.34 o 
  -5   8  13       58.51       98.74    115.41 o 
  -4   8  13       51.72       47.96    118.80 o 
  -3   8  13      372.85      181.43    116.76 o 
  -2   8  13      147.88      184.72     96.58 o 
  -1   8  13      307.69      277.81    100.89 o 
   0   8  13      189.62      134.59    101.27 o 
   1   8  13        0.75      -41.03    103.50 o 
   2   8  13       60.66      180.54    121.91 o 
   3   8  13       23.60       41.29    124.02 o 
   4   8  13      126.30      200.20    132.23 o 
 -16   9  13      128.44      314.75    229.38 o 
 -15   9  13       29.83       66.50    126.70 o 
 -14   9  13        1.51       64.23    112.22 o 
 -13   9  13      114.25      199.40    113.06 o 
 -12   9  13       94.04      -14.17    111.40 o 
 -11   9  13      545.43      630.33    111.63 o 
 -10   9  13       28.38      -14.71    126.72 o 
  -9   9  13       16.75       29.35    123.18 o 
  -8   9  13        0.27       66.77    142.53 o 
  -7   9  13       32.55      117.81    234.38 o 
  -6   9  13      158.92      249.94    229.95 o 
  -5   9  13      300.28      178.98    126.71 o 
  -4   9  13        3.21      -55.45    124.80 o 
  -3   9  13      347.33      231.39    126.55 o 
  -2   9  13       46.99       48.24     99.15 o 
  -1   9  13        3.78       70.23     96.06 o 
   0   9  13       50.31       73.32     95.67 o 
   1   9  13      451.89      506.64    109.01 o 
   2   9  13      270.46      261.83    119.33 o 
   3   9  13       13.46       85.14    121.76 o 
   4   9  13        9.58        8.60    144.41 o 
 -15  10  13       74.20       78.57    133.04 o 
 -14  10  13        4.72       45.65    129.50 o 
 -13  10  13        5.49      -89.92    113.24 o 
 -12  10  13       43.74       13.55    113.12 o 
 -11  10  13       11.25       68.63    119.01 o 
 -10  10  13      877.31      732.36    132.00 o 
  -9  10  13      123.66      280.54    125.77 o 
  -8  10  13       32.83       55.28    153.56 o 
  -7  10  13      533.96      414.75    241.41 o 
  -6  10  13      141.57      223.32    330.30 o 
  -5  10  13      196.23      230.28    235.82 o 
  -4  10  13      285.39      238.40    235.84 o 
  -3  10  13      329.57      407.51    189.48 o 
  -2  10  13      294.83      398.51    180.59 o 
  -1  10  13       22.07      149.67    152.03 o 
   0  10  13       58.07      183.92    148.38 o 
   1  10  13       23.20       11.33    175.52 o 
   2  10  13       14.64      -15.00    173.40 o 
   3  10  13      112.68      108.73    220.21 o 
 -15  11  13        0.19      109.79    175.64 o 
 -14  11  13        4.93      -33.66    179.13 o 
 -13  11  13        5.47      164.04    149.45 o 
 -12  11  13       13.73       60.97    178.21 o 
 -11  11  13      373.70      451.98    182.54 o 
 -10  11  13       20.63     -139.61    240.00 o 
  -9  11  13       20.03      -47.08    239.12 o 
  -8  11  13       49.88      219.02    244.04 o 
  -7  11  13        2.09      171.34    243.50 o 
  -6  11  13      105.88      214.87    291.48 o 
  -5  11  13       20.56      -71.25    242.43 o 
  -4  11  13       41.62       20.11    234.02 o 
  -3  11  13        1.06      116.74    238.48 o 
  -2  11  13       41.27       92.44    186.42 o 
  -1  11  13       22.91      133.75    177.79 o 
   0  11  13       32.86      142.91    153.60 o 
   1  11  13      159.36       85.84    140.56 o 
   2  11  13        1.83      -64.48    174.95 o 
 -13  12  13       21.94     -100.24    178.09 o 
 -12  12  13        2.50     -179.12    187.57 o 
 -11  12  13       91.44      395.69    195.96 o 
 -10  12  13       21.07       26.80    238.06 o 
  -9  12  13       23.21      -69.05    244.43 o 
  -8  12  13       58.51      114.75    243.28 o 
  -7  12  13       22.82      -69.92    244.06 o 
  -6  12  13        9.96      143.84    258.93 o 
  -5  12  13        2.16       63.30    249.04 o 
  -4  12  13       31.44      181.63    234.48 o 
  -3  12  13       56.22      128.68    236.94 o 
  -2  12  13       46.21      -20.73    231.16 o 
  -1  12  13       16.85      165.79    186.59 o 
   0  12  13       26.43      240.49    158.71 o 
   1  12  13       31.28      112.78    233.45 o 
 -12  13  13       24.99      -97.59    194.36 o 
 -11  13  13      163.24      303.08    224.39 o 
 -10  13  13      258.15      106.11    232.11 o 
  -9  13  13      108.17      -16.94    254.94 o 
  -8  13  13        6.45     -102.80    258.19 o 
  -7  13  13      106.04      148.44    295.57 o 
  -6  13  13      211.80      334.95    263.34 o 
  -5  13  13      143.16       21.90    261.08 o 
  -4  13  13        0.06     -141.66    251.55 o 
  -3  13  13       39.21       -7.53    245.17 o 
  -2  13  13       10.14      -44.40    239.50 o 
  -1  13  13        0.07       69.93    197.62 o 
   0  13  13       14.78       65.81    159.32 o 
 -10  14  13      139.68       90.12    353.82 o 
  -9  14  13        1.12       -1.90    249.69 o 
  -8  14  13       36.21       72.76    246.59 o 
  -7  14  13       11.99      209.73    250.76 o 
  -6  14  13        3.63     -261.17    261.17 o 
  -5  14  13        0.24     -160.73    252.63 o 
  -4  14  13       38.34      259.12    268.56 o 
  -3  14  13      186.92      413.99    256.38 o 
 -19   0  14       95.79      -32.83    357.10 o 
 -18   0  14      477.76      826.03    345.31 o 
 -17   0  14      110.53        7.91    321.99 o 
 -16   0  14      141.66       15.40    303.79 o 
 -15   0  14     1155.32     1327.52    179.75 o 
 -14   0  14      102.13     -127.24    180.42 o 
 -13   0  14      895.42      809.62    180.49 o 
 -12   0  14      311.93       -3.79    246.27 o 
 -11   0  14      309.05      236.02    250.99 o 
 -10   0  14     3258.39     3607.10    284.12 o 
  -9   0  14     5392.96     4888.95    307.38 o 
  -8   0  14     1802.67     1723.62    291.03 o 
  -7   0  14      127.02       55.11    267.93 o 
  -6   0  14     1307.29     1158.49    271.06 o 
  -5   0  14    10931.77    10748.62    332.11 o 
  -4   0  14    14992.88    14332.97    351.37 o 
  -3   0  14     8989.67     9340.85    311.27 o 
  -2   0  14     3375.06     3428.52    279.98 o 
  -1   0  14       21.63      -35.60    201.91 o 
   0   0  14     1759.04     1513.88    208.30 o 
   1   0  14     6277.68     6324.33    297.23 o 
   2   0  14     2643.80     2290.41    368.40 o 
   3   0  14       51.16     -139.87    329.74 o 
   4   0  14       91.80      -16.90    346.48 o 
   5   0  14       19.27      115.57    242.06 o 
 -19   1  14     1016.39      890.03    253.47 o 
 -18   1  14      161.49      351.10    229.20 o 
 -17   1  14      130.02        0.85    224.36 o 
 -16   1  14      696.03      673.94    264.99 o 
 -15   1  14     1115.42      924.00    127.10 o 
 -14   1  14     2985.84     3080.17    115.66 o 
 -13   1  14     1553.64     1545.90    115.52 o 
 -12   1  14       63.48       66.99    109.76 o 
 -11   1  14       39.40       40.46     99.84 o 
 -10   1  14      265.38      297.58     88.97 o 
  -9   1  14     7460.40     6843.91     97.69 o 
  -8   1  14     2081.55     1780.05     94.64 o 
  -7   1  14      465.54      436.92     76.41 o 
  -6   1  14     8166.31     7475.59    164.29 o 
  -5   1  14     6333.69     5464.21    331.22 o 
  -4   1  14      803.28      675.11     75.71 o 
  -3   1  14      215.80      148.11    182.72 o 
  -2   1  14      584.02      508.81    189.36 o 
  -1   1  14     3551.53     3389.76    154.30 o 
   0   1  14     6416.41     6417.98    163.58 o 
   1   1  14      512.97      623.48    135.93 o 
   2   1  14       28.97     -241.86    241.86 o 
   3   1  14       54.80      -76.98    231.97 o 
   4   1  14     2427.12     2348.56    306.27 o 
   5   1  14     2655.04     2800.12    185.57 o 
   6   1  14      473.49      797.49    363.83 o 
 -19   2  14      205.55       40.85    236.37 o 
 -18   2  14      825.48     1001.09    235.24 o 
 -17   2  14      717.07      746.88    232.47 o 
 -16   2  14     1388.52     1330.55    224.40 o 
 -15   2  14     1270.72     1239.31    108.36 o 
 -14   2  14       96.35       52.02    105.06 o 
 -13   2  14     1468.18     1544.70    120.25 o 
 -12   2  14      993.00     1147.64    145.14 o 
 -11   2  14      357.15      341.49    108.78 o 
 -10   2  14     4131.14     4245.50    116.54 o 
  -9   2  14     3769.96     3585.18    108.69 o 
  -8   2  14       73.06      114.14     91.35 o 
  -7   2  14        3.86      -37.60    194.69 o 
  -6   2  14      216.85      -53.30    198.03 o 
  -5   2  14     4676.70     4623.11    109.74 o 
  -4   2  14     3397.96     3268.83    110.24 o 
  -3   2  14     1122.38     1022.83    110.17 o 
  -2   2  14      288.28      329.65    116.46 o 
  -1   2  14        3.24       63.26    111.42 o 
   0   2  14     1826.36     1683.99    143.79 o 
   1   2  14     4984.45     5120.77    150.59 o 
   2   2  14     2972.06     3089.34    257.91 o 
   3   2  14      390.67      180.54    225.89 o 
   4   2  14      158.37      166.77    239.45 o 
   5   2  14        2.96      118.06    170.57 o 
   6   2  14      220.94      263.74    331.76 o 
 -19   3  14     1268.07     1055.60    240.27 o 
 -18   3  14      587.80      477.91    213.77 o 
 -17   3  14       11.51      -70.74    213.27 o 
 -16   3  14      614.48      912.73    164.14 o 
 -15   3  14     3067.12     2938.54    167.67 o 
 -14   3  14     5514.44     5852.08    131.55 o 
 -13   3  14     2857.28     2917.45    126.40 o 
 -12   3  14       15.36       39.04    120.40 o 
 -11   3  14       40.93       42.38    114.98 o 
 -10   3  14      234.69      113.55    116.55 o 
  -9   3  14     2599.75     2653.57    126.50 o 
  -8   3  14      167.22       65.00    204.19 o 
  -7   3  14     2196.80     1820.54    207.48 o 
  -6   3  14      613.70      647.00    205.06 o 
  -5   3  14     2623.72     2710.84    212.69 o 
  -4   3  14       41.14      -18.19    114.68 o 
  -3   3  14       42.62       -5.95    120.66 o 
  -2   3  14      312.05      213.73    122.91 o 
  -1   3  14     2036.35     2010.81    116.32 o 
   0   3  14     5423.07     5406.06    130.83 o 
   1   3  14     1170.93     1128.20    119.19 o 
   2   3  14       22.55      -79.41    171.78 o 
   3   3  14      460.24      589.51    231.37 o 
   4   3  14     1703.90     1707.42    249.82 o 
   5   3  14     2729.61     2910.33    183.52 o 
 -19   4  14      279.12      183.44    303.51 o 
 -18   4  14      594.73      502.82    217.82 o 
 -17   4  14      633.01      912.31    247.15 o 
 -16   4  14     1208.85     1275.91    128.01 o 
 -15   4  14     1092.74     1002.60    112.80 o 
 -14   4  14        0.37      -70.70    110.39 o 
 -13   4  14      684.50      685.30    121.81 o 
 -12   4  14      520.19      481.94    134.94 o 
 -11   4  14      640.30      466.01    120.10 o 
 -10   4  14     3369.35     3428.58    140.21 o 
  -9   4  14     1362.34     1402.53    129.42 o 
  -8   4  14      228.00      256.80    203.12 o 
  -7   4  14        8.20      -50.12    203.23 o 
  -6   4  14      144.49       74.68    198.97 o 
  -5   4  14     3396.98     3252.55    221.50 o 
  -4   4  14     1092.55     1009.96    208.73 o 
  -3   4  14      838.32      694.89    135.04 o 
  -2   4  14     1394.21     1287.21    139.07 o 
  -1   4  14       48.84       55.91    117.96 o 
   0   4  14     2199.20     2138.86    121.41 o 
   1   4  14     3022.98     2799.87    126.75 o 
   2   4  14     3201.10     3211.41    150.60 o 
   3   4  14     1144.79     1112.63    232.95 o 
   4   4  14      210.09      190.40    238.51 o 
   5   4  14        6.49     -114.98    170.30 o 
 -18   5  14       92.62      230.51    209.77 o 
 -17   5  14       57.93       95.16    165.40 o 
 -16   5  14      218.69      180.68    130.52 o 
 -15   5  14      627.21      417.59    114.36 o 
 -14   5  14     1892.56     1955.75    121.03 o 
 -13   5  14      710.95      750.58    114.58 o 
 -12   5  14      340.95      282.09    124.68 o 
 -11   5  14      370.65      470.56    146.04 o 
 -10   5  14      284.53      302.77    136.10 o 
  -9   5  14     1230.61     1027.09    107.68 o 
  -8   5  14      864.31      896.53    139.93 o 
  -7   5  14     1939.85     1981.18    217.29 o 
  -6   5  14     4424.69     4523.02    483.15 o 
  -5   5  14     2121.31     2084.15     87.18 o 
  -4   5  14       18.66        5.91     96.53 o 
  -3   5  14     2149.78     2043.21    105.06 o 
  -2   5  14     4890.82     4702.65    123.28 o 
  -1   5  14     5551.25     5802.02    115.02 o 
   0   5  14     2401.45     2292.99    107.47 o 
   1   5  14      736.00      542.88    102.20 o 
   2   5  14      113.10      165.06    139.15 o 
   3   5  14      789.44      932.13    231.60 o 
   4   5  14      970.68      926.24    193.59 o 
   5   5  14      978.44     1098.18    169.64 o 
 -18   6  14      310.49      242.40    207.33 o 
 -17   6  14      545.69      499.09    170.35 o 
 -16   6  14      514.07      342.90    131.54 o 
 -15   6  14      286.78      271.47    113.80 o 
 -14   6  14       68.62       70.29    113.97 o 
 -13   6  14      825.43      807.12    117.40 o 
 -12   6  14      241.44      260.41    128.04 o 
 -11   6  14     1121.83     1121.33    116.48 o 
 -10   6  14     1509.86     1537.37    111.26 o 
  -9   6  14      476.46      371.49    110.29 o 
  -8   6  14      775.16      659.70    137.93 o 
  -7   6  14      455.79      417.77    214.51 o 
  -6   6  14     2342.94     2298.80    220.94 o 
  -5   6  14     2580.01     2687.48    108.53 o 
  -4   6  14     2889.83     2848.25    122.25 o 
  -3   6  14     3597.82     3321.50    346.61 o 
  -2   6  14     3477.33     3366.92    123.17 o 
  -1   6  14        1.22       63.52     99.46 o 
   0   6  14     1275.66     1190.41    105.99 o 
   1   6  14     2214.45     2126.42    114.75 o 
   2   6  14     2736.48     2614.86    129.97 o 
   3   6  14     1009.57     1204.44    223.19 o 
   4   6  14       23.41       32.22    182.64 o 
   5   6  14       36.62      -35.41    160.31 o 
 -17   7  14       32.10      129.04    166.60 o 
 -16   7  14      107.56       80.63    134.13 o 
 -15   7  14      386.75      304.34    131.24 o 
 -14   7  14     1381.90     1396.66    121.83 o 
 -13   7  14      624.76      609.46    103.73 o 
 -12   7  14      811.35      753.54    105.55 o 
 -11   7  14      182.66      142.14    104.13 o 
 -10   7  14       41.27       54.03    102.42 o 
  -9   7  14      108.31       58.17    110.75 o 
  -8   7  14      914.34      997.60    187.85 o 
  -7   7  14     2070.48     2330.49    193.65 o 
  -6   7  14      753.14      989.62    189.37 o 
  -5   7  14     1281.94     1206.77    192.11 o 
  -4   7  14       72.17       94.00    220.79 o 
  -3   7  14     1524.77     1414.81    130.27 o 
  -2   7  14     3015.89     2918.12    107.78 o 
  -1   7  14     4395.76     4194.75    114.85 o 
   0   7  14     1709.40     1720.56    111.91 o 
   1   7  14      127.03       84.47    118.12 o 
   2   7  14        2.32      -17.13    119.87 o 
   3   7  14      413.24      424.89    172.36 o 
   4   7  14      853.82      884.90    192.54 o 
 -17   8  14     1869.53     2412.11    231.02 o 
 -16   8  14     1349.75     1627.52    225.91 o 
 -15   8  14      475.51      440.94    158.64 o 
 -14   8  14        3.51      -35.24     98.67 o 
 -13   8  14      798.40      859.57    101.40 o 
 -12   8  14     1229.61     1330.47    110.99 o 
 -11   8  14     1529.19     1482.08    110.34 o 
 -10   8  14      900.61      819.95    187.46 o 
  -9   8  14        2.65      -77.25    186.81 o 
  -8   8  14       44.87       33.50    190.43 o 
  -7   8  14        3.12      -47.57    187.52 o 
  -6   8  14       14.15      -35.17    184.88 o 
  -5   8  14      277.76      325.91    184.06 o 
  -4   8  14      223.91      396.60    183.89 o 
  -3   8  14      383.04      460.97    181.64 o 
  -2   8  14      434.41     1014.18    263.75 o 
  -1   8  14       20.91       28.34    122.66 o 
   0   8  14      506.66      444.50    125.87 o 
   1   8  14     1125.45      940.28    144.15 o 
   2   8  14     2420.45     2489.15    157.03 o 
   3   8  14     1706.15     1653.35    157.70 o 
   4   8  14      274.52      225.11    183.12 o 
 -16   9  14       93.56      330.06    223.97 o 
 -15   9  14      781.46      710.83    145.96 o 
 -14   9  14     1550.71     1525.85    134.60 o 
 -13   9  14     1463.28     1570.82    137.60 o 
 -12   9  14      724.99      789.37    132.27 o 
 -11   9  14      160.09      142.69    131.41 o 
 -10   9  14        1.16       92.10    149.49 o 
  -9   9  14        9.81      -94.77    189.51 o 
  -8   9  14      626.49      488.05    192.68 o 
  -7   9  14      589.69      791.73    198.34 o 
  -6   9  14      305.35      202.51    192.21 o 
  -5   9  14       27.32        8.46    186.64 o 
  -4   9  14      185.22      173.38    188.07 o 
  -3   9  14      412.47      332.87    121.63 o 
  -2   9  14     1738.72     1617.88    127.74 o 
  -1   9  14     2414.01     2304.78    132.94 o 
   0   9  14      709.13      652.70    127.06 o 
   1   9  14      179.84        0.67    139.60 o 
   2   9  14        9.14       46.63    125.20 o 
   3   9  14      494.76      347.89    148.68 o 
 -15  10  14       33.60       17.11    145.38 o 
 -14  10  14       10.26      -52.54    130.82 o 
 -13  10  14      241.39       96.67    134.57 o 
 -12  10  14     1251.52     1381.02    140.01 o 
 -11  10  14     1051.16     1299.02    136.25 o 
 -10  10  14      434.42      551.01    150.64 o 
  -9  10  14       61.33      181.75    146.34 o 
  -8  10  14        9.13     -103.93    194.50 o 
  -7  10  14      115.52       37.51    195.21 o 
  -6  10  14        3.21       -6.57    191.53 o 
  -5  10  14      192.95      180.20    194.92 o 
  -4  10  14      702.32      755.65    195.28 o 
  -3  10  14     2208.75     2311.24    202.19 o 
  -2  10  14     1280.75     1248.29    189.49 o 
  -1  10  14        1.75      107.25    154.03 o 
   0  10  14      193.03      232.06    173.58 o 
   1  10  14      854.71      434.69    231.17 o 
   2  10  14     1576.93     1703.52    190.54 o 
 -14  11  14       92.02      222.03    155.72 o 
 -13  11  14      457.47      451.76    155.52 o 
 -12  11  14      768.82      802.39    159.72 o 
 -11  11  14       91.64      140.50    183.45 o 
 -10  11  14        1.33       74.85    244.43 o 
  -9  11  14      165.92      285.23    245.09 o 
  -8  11  14     2378.66     2764.17    265.33 o 
  -7  11  14     5819.59     6793.99    289.31 o 
  -6  11  14     2754.46     3297.01    272.42 o 
  -5  11  14      235.68      220.19    204.59 o 
  -4  11  14        1.11      -46.40    199.27 o 
  -3  11  14      658.52      786.47    201.21 o 
  -2  11  14     3578.78     3611.66    209.46 o 
  -1  11  14     1715.24     1969.89    166.31 o 
   0  11  14      352.17      178.39    155.85 o 
   1  11  14      116.16      234.18    176.04 o 
 -13  12  14       96.95       83.21    161.79 o 
 -12  12  14      976.88     1068.24    194.27 o 
 -11  12  14      989.25     1194.72    195.64 o 
 -10  12  14      123.99       17.99    244.66 o 
  -9  12  14      128.74      119.19    237.80 o 
  -8  12  14      185.31      358.89    259.14 o 
  -7  12  14        0.69      141.64    247.98 o 
  -6  12  14      552.70      782.23    262.23 o 
  -5  12  14      652.84      558.60    247.66 o 
  -4  12  14      820.43      920.31    200.91 o 
  -3  12  14     2496.18     2603.66    212.63 o 
  -2  12  14     1199.09     1470.70    221.90 o 
  -1  12  14        0.01       60.50    161.98 o 
   0  12  14      187.31      223.34    191.55 o 
 -12  13  14      346.65      172.73    199.96 o 
 -11  13  14        3.12       22.05    186.25 o 
 -10  13  14        6.97     -102.71    249.92 o 
  -9  13  14      104.19      -19.08    250.42 o 
  -8  13  14      679.71      805.54    285.42 o 
  -7  13  14     1147.90     1312.34    251.44 o 
  -6  13  14      424.01      649.37    266.36 o 
  -5  13  14       58.92      176.94    263.63 o 
  -4  13  14       20.14       -2.95    259.06 o 
  -3  13  14      294.80      295.06    206.36 o 
  -2  13  14      870.14      716.68    199.51 o 
  -9  14  14       14.75      284.45    346.89 o 
  -8  14  14       44.42      -58.46    279.06 o 
  -7  14  14        2.01        3.79    274.73 o 
  -6  14  14      125.74      150.91    256.91 o 
  -5  14  14       10.65      189.56    366.31 o 
  -4  14  14       50.53     -240.64    361.80 o 
 -19   1  15        2.04       16.71    246.20 o 
 -18   1  15        4.14      -52.95    231.15 o 
 -17   1  15        3.76        8.73    221.72 o 
 -16   1  15       20.39      -87.37    122.99 o 
 -15   1  15        1.75     -110.88    131.66 o 
 -14   1  15      221.18      209.12    131.47 o 
 -13   1  15       15.87        5.75    174.48 o 
 -12   1  15      283.75      198.42    191.17 o 
 -11   1  15       58.55       99.27    194.29 o 
 -10   1  15     1317.08     1228.94    195.50 o 
  -9   1  15      502.78      629.63    202.95 o 
  -8   1  15      183.94      388.44    199.64 o 
  -7   1  15      563.59     1032.66    435.29 o 
  -6   1  15        6.15       46.86    198.23 o 
  -5   1  15        2.40      -62.96    199.63 o 
  -4   1  15       21.45      161.55    194.38 o 
  -3   1  15      129.25       76.45    192.06 o 
  -2   1  15      678.13      682.39    193.73 o 
  -1   1  15      151.02      252.14    148.52 o 
   0   1  15      138.14      163.07    135.44 o 
   1   1  15        6.30     -104.36    143.79 o 
   2   1  15       82.84       13.42    243.66 o 
   3   1  15      141.39      105.57    243.61 o 
   4   1  15       32.44      199.66    255.21 o 
   5   1  15        6.76       34.21    178.09 o 
 -19   2  15        0.71      167.89    239.55 o 
 -18   2  15        2.80      -47.62    227.08 o 
 -17   2  15        1.27     -115.15    216.25 o 
 -16   2  15        1.74     -144.63    153.86 o 
 -15   2  15        1.60      140.61    128.30 o 
 -14   2  15      501.58      550.86    134.62 o 
 -13   2  15      374.62      388.22    176.44 o 
 -12   2  15      249.98      218.08    191.50 o 
 -11   2  15      476.53      402.36    203.69 o 
 -10   2  15        3.76       33.20    198.54 o 
  -9   2  15       53.26       78.18    205.93 o 
  -8   2  15        9.35       95.97     82.81 o 
  -7   2  15      250.12      148.89    206.67 o 
  -6   2  15       99.10       18.03    205.11 o 
  -5   2  15      286.46      265.48    202.53 o 
  -4   2  15      176.20      100.65    198.60 o 
  -3   2  15       22.59      107.00    199.11 o 
  -2   2  15        1.73      -10.12    190.49 o 
  -1   2  15      168.96      183.60    144.08 o 
   0   2  15      132.89       83.89    145.31 o 
   1   2  15        4.08       74.19    137.07 o 
   2   2  15        7.08     -153.13    225.85 o 
   3   2  15       55.78     -165.44    244.30 o 
   4   2  15        0.15      160.64    252.39 o 
   5   2  15       13.23       62.43    341.35 o 
 -19   3  15       25.88     -178.84    226.81 o 
 -18   3  15        2.00     -147.51    220.46 o 
 -17   3  15        0.91     -136.25    219.21 o 
 -16   3  15      105.77       40.27    150.08 o 
 -15   3  15      327.74      270.90    129.47 o 
 -14   3  15       71.57      188.70    135.47 o 
 -13   3  15       60.12       38.63    178.34 o 
 -12   3  15        0.31      -45.05    123.64 o 
 -11   3  15       73.23       57.83    114.62 o 
 -10   3  15      106.46      106.83    111.79 o 
  -9   3  15      288.95      257.63    111.33 o 
  -8   3  15      628.44      656.69    204.10 o 
  -7   3  15      240.20      229.01    208.00 o 
  -6   3  15      522.07      475.53    200.04 o 
  -5   3  15      108.88       83.10    114.35 o 
  -4   3  15      381.92      277.60    200.17 o 
  -3   3  15      559.64      462.83    208.01 o 
  -2   3  15       95.26       10.64    187.00 o 
  -1   3  15       76.01      243.09    144.14 o 
   0   3  15        0.76      -68.91    143.38 o 
   1   3  15       11.14      -45.46    170.02 o 
   2   3  15        0.13      142.33    238.54 o 
   3   3  15       95.52       82.28    238.88 o 
   4   3  15       67.48      108.56    247.28 o 
   5   3  15        5.74       67.66    313.89 o 
 -19   4  15       50.68       22.79    317.42 o 
 -18   4  15      119.04      194.76    217.05 o 
 -17   4  15        1.18       84.09    206.76 o 
 -16   4  15      241.57      272.04    155.92 o 
 -15   4  15      320.48      445.28    132.09 o 
 -14   4  15       14.61      -31.02    136.70 o 
 -13   4  15        0.12       70.10    118.34 o 
 -12   4  15      334.56      252.32    130.32 o 
 -11   4  15     3472.43     3295.33    143.65 o 
 -10   4  15     1621.84     1585.62    134.57 o 
  -9   4  15      189.22      175.44    125.51 o 
  -8   4  15        0.78      -34.65    207.02 o 
  -7   4  15      141.62      -18.07    211.74 o 
  -6   4  15     5913.40     5753.54    235.18 o 
  -5   4  15        2.08      -45.89    208.93 o 
  -4   4  15     2622.43     2639.23    143.34 o 
  -3   4  15       77.41       24.65    125.70 o 
  -2   4  15       11.53      158.76    190.00 o 
  -1   4  15       87.07      209.39    143.56 o 
   0   4  15      308.16      198.66    144.54 o 
   1   4  15     1354.92     1405.43    182.16 o 
   2   4  15      584.31      583.32    232.67 o 
   3   4  15        0.61       41.89    230.59 o 
   4   4  15        6.08      -50.53    243.08 o 
 -18   5  15        2.65      -74.29    203.93 o 
 -17   5  15        8.96       42.91    212.29 o 
 -16   5  15      296.83      274.57    153.75 o 
 -15   5  15      171.47       72.90    131.49 o 
 -14   5  15       72.91      -78.21    113.02 o 
 -13   5  15       12.22      -65.55    124.78 o 
 -12   5  15       59.23       37.20    139.84 o 
 -11   5  15      450.53      315.65    139.81 o 
 -10   5  15      392.09      272.50    135.52 o 
  -9   5  15       90.03      -29.07    218.73 o 
  -8   5  15      626.09      529.91    221.65 o 
  -7   5  15       58.40      234.84    228.46 o 
  -6   5  15      289.97      189.42    218.31 o 
  -5   5  15      236.78      323.86    216.23 o 
  -4   5  15      494.62      529.42    149.54 o 
  -3   5  15      833.77      866.45    148.55 o 
  -2   5  15      122.52       80.83    143.07 o 
  -1   5  15       45.03      223.99    144.48 o 
   0   5  15        1.02      -19.35    138.34 o 
   1   5  15        1.04      -15.89    179.57 o 
   2   5  15       44.40       39.84    223.08 o 
   3   5  15       42.33      -11.80    222.72 o 
   4   5  15      171.53      260.26    197.29 o 
 -18   6  15       95.17      176.02    212.17 o 
 -17   6  15        6.83      -38.49    212.71 o 
 -16   6  15       40.77      -59.56    155.34 o 
 -15   6  15       10.18       15.28    115.25 o 
 -14   6  15       24.13      -18.71    115.37 o 
 -13   6  15      242.81      143.55    134.70 o 
 -12   6  15       37.74      -24.05    151.71 o 
 -11   6  15      264.97      308.27    148.32 o 
 -10   6  15       22.22      212.19    152.49 o 
  -9   6  15       86.74       58.72    223.75 o 
  -8   6  15      804.77      981.92    232.92 o 
  -7   6  15      194.63      311.78    228.09 o 
  -6   6  15     1140.17     1174.44    226.51 o 
  -5   6  15      237.06      422.84    220.66 o 
  -4   6  15       18.88      213.49    227.74 o 
  -3   6  15      164.86      352.11    153.68 o 
  -2   6  15      134.47      174.19    122.61 o 
  -1   6  15      343.64      463.90    125.78 o 
   0   6  15        0.10      -64.69    142.77 o 
   1   6  15      139.65      235.00    179.11 o 
   2   6  15       41.16       -7.48    215.57 o 
   3   6  15       24.94       76.17    225.38 o 
   4   6  15        5.00      179.70    163.37 o 
 -17   7  15        6.76       14.48    203.02 o 
 -16   7  15      111.93       24.78    156.66 o 
 -15   7  15        5.20      -78.09    115.45 o 
 -14   7  15      696.69      595.49    121.43 o 
 -13   7  15      146.64       38.44    136.64 o 
 -12   7  15        3.72        9.59    135.19 o 
 -11   7  15       25.67      172.91    157.84 o 
 -10   7  15      115.43      225.65    227.25 o 
  -9   7  15     1763.51     1779.64    190.32 o 
  -8   7  15      225.36      318.11    225.76 o 
  -7   7  15       41.23       53.11    229.51 o 
  -6   7  15        9.14       21.60    233.26 o 
  -5   7  15        0.73       55.74    230.32 o 
  -4   7  15       12.32      153.25    222.09 o 
  -3   7  15       17.41      187.76    162.72 o 
  -2   7  15      222.01      301.19    124.31 o 
  -1   7  15      969.75     1036.46    129.13 o 
   0   7  15      183.40       63.27    143.56 o 
   1   7  15       56.95       59.24    168.46 o 
   2   7  15        1.17      169.19    216.54 o 
   3   7  15      287.09      238.71    186.15 o 
 -17   8  15       46.40      -32.34    305.89 o 
 -16   8  15       21.66       42.38    164.15 o 
 -15   8  15       30.15      -17.06    116.89 o 
 -14   8  15       34.10      176.66    118.47 o 
 -13   8  15       67.70       98.27    112.18 o 
 -12   8  15        1.16      -78.37    128.07 o 
 -11   8  15       20.76      141.23    126.85 o 
 -10   8  15       86.14      167.78    192.71 o 
  -9   8  15      177.21      221.41    189.57 o 
  -8   8  15      116.13       40.43    185.53 o 
  -7   8  15        6.98      -18.56    188.71 o 
  -6   8  15      249.88      306.69    191.15 o 
  -5   8  15        1.09     -100.22    191.28 o 
  -4   8  15       14.90     -228.96    228.96 o 
  -3   8  15      157.42      158.04    140.94 o 
  -2   8  15       86.30       66.01    125.40 o 
  -1   8  15      566.74      569.54    126.07 o 
   0   8  15       43.02      127.39    125.94 o 
   1   8  15       33.45      -73.58    167.77 o 
   2   8  15        1.43       -6.10    208.99 o 
   3   8  15       11.10      140.01    178.18 o 
 -16   9  15       66.94      -86.69    168.86 o 
 -15   9  15       74.10       -1.27    162.54 o 
 -14   9  15       32.26       21.86    130.91 o 
 -13   9  15        9.72      -18.90    131.63 o 
 -12   9  15       51.66       39.76    133.92 o 
 -11   9  15       18.42       83.31    130.70 o 
 -10   9  15      241.65       76.21    192.49 o 
  -9   9  15       74.83       48.66    195.14 o 
  -8   9  15       26.39     -110.58    200.29 o 
  -7   9  15      419.09      378.53    201.16 o 
  -6   9  15        0.35      -77.13    191.12 o 
  -5   9  15       53.49       -0.49    189.36 o 
  -4   9  15      189.33      140.18    189.52 o 
  -3   9  15      364.91      323.12    139.88 o 
  -2   9  15       47.44      138.23    123.91 o 
  -1   9  15        6.75      -57.83    125.82 o 
   0   9  15       15.94       66.65    122.19 o 
   1   9  15       68.78      -66.52    162.45 o 
   2   9  15       73.95      118.13    169.52 o 
 -15  10  15        1.30       95.65    151.81 o 
 -14  10  15       10.20      138.86    130.55 o 
 -13  10  15       21.21      -10.16    135.32 o 
 -12  10  15      499.27      383.65    136.80 o 
 -11  10  15     1241.96     1481.65    147.84 o 
 -10  10  15      109.42       43.66    149.35 o 
  -9  10  15        8.05      -15.92    197.01 o 
  -8  10  15       12.83       81.77    200.63 o 
  -7  10  15       32.21      139.60    203.60 o 
  -6  10  15      330.80      514.65    196.18 o 
  -5  10  15        0.12      105.88    191.56 o 
  -4  10  15      253.68      367.73    194.85 o 
  -3  10  15       34.71       79.94    183.87 o 
  -2  10  15       43.53      172.67    178.91 o 
  -1  10  15        4.33      -82.03    175.94 o 
   0  10  15      123.01      421.06    225.25 o 
   1  10  15      265.00      216.86    323.22 o 
 -14  11  15        0.36     -147.57    176.94 o 
 -13  11  15        0.15      -87.41    156.06 o 
 -12  11  15       45.20      103.94    157.96 o 
 -11  11  15       38.48      254.27    159.34 o 
 -10  11  15      128.91       83.72    193.30 o 
  -9  11  15       10.03      121.10    209.21 o 
  -8  11  15       68.93      115.25    212.12 o 
  -7  11  15      112.29      108.59    202.18 o 
  -6  11  15        6.42       48.09    205.43 o 
  -5  11  15        0.70      130.83    204.93 o 
  -4  11  15      116.73      -45.95    194.27 o 
  -3  11  15        7.85      133.32    194.44 o 
  -2  11  15        0.19       58.96    158.41 o 
  -1  11  15       10.45      159.30    182.43 o 
   0  11  15       50.55       32.68    239.44 o 
 -13  12  15       32.79       96.18    162.66 o 
 -12  12  15       70.85      -15.46    167.50 o 
 -11  12  15       51.83      119.20    162.89 o 
 -10  12  15      221.51      261.88    209.22 o 
  -9  12  15       67.21      162.84    216.29 o 
  -8  12  15      106.93      202.90    222.93 o 
  -7  12  15       91.42       82.96    208.84 o 
  -6  12  15       26.90      215.19    242.88 o 
  -5  12  15       13.33       39.61    203.40 o 
  -4  12  15       40.02       79.25    202.68 o 
  -3  12  15       52.59      272.68    192.07 o 
  -2  12  15       27.38       91.49    169.67 o 
  -1  12  15       14.76      -13.12    156.99 o 
 -11  13  15       73.34      124.58    173.65 o 
 -10  13  15      111.52       74.35    269.17 o 
  -9  13  15      113.20      123.20    266.71 o 
  -8  13  15        0.30      -23.86    261.72 o 
  -7  13  15        0.54       51.55    249.13 o 
  -6  13  15      115.10      133.61    221.23 o 
  -5  13  15       13.86      259.56    217.05 o 
  -4  13  15       22.06      126.95    217.48 o 
  -3  13  15       87.55      123.26    237.14 o 
 -19   0  16       46.40     -232.71    345.43 o 
 -18   0  16       22.33     -192.70    330.39 o 
 -17   0  16       55.30      -82.28    302.54 o 
 -16   0  16      414.95      436.06    191.99 o 
 -15   0  16      354.25      303.27    226.06 o 
 -14   0  16       21.68       54.48    242.03 o 
 -13   0  16      763.78      583.79    264.94 o 
 -12   0  16      295.87      432.81    275.61 o 
 -11   0  16     1233.22     1305.37    283.53 o 
 -10   0  16       21.50      -30.12    288.98 o 
  -9   0  16     1639.60     1457.59    296.89 o 
  -8   0  16     3017.89     2868.12    313.16 o 
  -7   0  16     5361.56     5248.98    321.80 o 
  -6   0  16     9081.00     8382.22    344.25 o 
  -5   0  16     2476.37     2568.71    311.38 o 
  -4   0  16     1190.66     1008.34    292.86 o 
  -3   0  16     5254.20     4660.16    313.05 o 
  -2   0  16     5074.21     4848.27    308.29 o 
  -1   0  16     5459.42     5667.32    240.96 o 
   0   0  16     2424.23     2502.92    225.14 o 
   1   0  16       16.91        5.08    341.83 o 
   2   0  16       43.71      -14.79    339.22 o 
   3   0  16      340.61      437.95    346.28 o 
   4   0  16      738.38      884.80    370.64 o 
 -19   1  16      222.16      166.97    336.85 o 
 -18   1  16       29.69       45.58    227.76 o 
 -17   1  16       99.52      179.56    220.54 o 
 -16   1  16     1010.26      908.35    145.11 o 
 -15   1  16      297.67      243.43    148.60 o 
 -14   1  16        0.05       40.15    189.74 o 
 -13   1  16       90.28       88.09    187.60 o 
 -12   1  16      183.20      -33.82    197.92 o 
 -11   1  16     2847.72     2650.93    210.75 o 
 -10   1  16     6671.60     6678.40    239.73 o 
  -9   1  16     5265.40     5241.31    317.38 o 
  -8   1  16     1362.34     1237.01    211.30 o 
  -7   1  16      112.98      -49.90    210.15 o 
  -6   1  16     3400.19     3210.07    229.55 o 
  -5   1  16    11182.10    10851.73    256.46 o 
  -4   1  16     6096.86     5694.82    288.04 o 
  -3   1  16      516.27      464.45    197.34 o 
  -2   1  16      172.32       28.59    187.94 o 
  -1   1  16      675.60      678.74    150.40 o 
   0   1  16     4267.31     4353.94    166.46 o 
   1   1  16     1728.56     1506.18    253.44 o 
   2   1  16      100.90       21.48    246.22 o 
   3   1  16       16.17     -245.59    245.59 o 
   4   1  16       13.23      -67.97    252.21 o 
 -19   2  16      521.75      583.13    239.62 o 
 -18   2  16        9.38      -88.17    221.56 o 
 -17   2  16       85.76      -42.59    304.54 o 
 -16   2  16      430.08      444.98    133.80 o 
 -15   2  16      601.54      650.76    135.32 o 
 -14   2  16     2563.69     2366.80    167.40 o 
 -13   2  16      564.80      467.63    188.63 o 
 -12   2  16        2.08       10.61    195.23 o 
 -11   2  16      339.60      299.51    203.88 o 
 -10   2  16       53.23     -109.18    212.41 o 
  -9   2  16      729.01      516.01    215.21 o 
  -8   2  16        2.38       86.47    205.78 o 
  -7   2  16      434.42      480.43    215.47 o 
  -6   2  16     2837.84     2660.78    222.29 o 
  -5   2  16      474.34      254.62    208.13 o 
  -4   2  16     1537.64     1591.28    210.15 o 
  -3   2  16     2560.83     2421.88    302.99 o 
  -2   2  16     2603.06     2611.75    205.25 o 
  -1   2  16     4583.34     4470.61    162.62 o 
   0   2  16     2112.22     2216.52    151.24 o 
   1   2  16      158.71       45.98    239.49 o 
   2   2  16       34.28     -171.26    241.41 o 
   3   2  16      273.39      211.25    253.80 o 
   4   2  16      877.07      791.19    401.91 o 
 -19   3  16      172.68      146.45    232.27 o 
 -18   3  16      344.23      154.04    223.40 o 
 -17   3  16      859.68      742.08    218.88 o 
 -16   3  16     1263.44     1475.50    136.68 o 
 -15   3  16      638.86      688.80    137.29 o 
 -14   3  16      127.60      163.31    161.31 o 
 -13   3  16       55.63      -43.39    189.31 o 
 -12   3  16       23.78       32.16    189.61 o 
 -11   3  16     1415.78     1422.55    209.51 o 
 -10   3  16     6506.32     6255.83    280.90 o 
  -9   3  16     3676.54     3569.86    225.73 o 
  -8   3  16      404.06      373.22    214.59 o 
  -7   3  16      706.71      719.12    213.93 o 
  -6   3  16     1321.00     1051.14    213.47 o 
  -5   3  16     5803.31     5543.03    236.76 o 
  -4   3  16     3585.35     3242.69    222.66 o 
  -3   3  16      138.32      125.94    191.19 o 
  -2   3  16       32.90       68.42    191.37 o 
  -1   3  16      306.09      336.96    147.12 o 
   0   3  16     2490.94     2647.09    158.23 o 
   1   3  16     1576.23     1586.72    251.74 o 
   2   3  16      285.59      291.78    236.59 o 
   3   3  16      311.11      207.28    246.42 o 
 -19   4  16      329.11      414.86    321.37 o 
 -18   4  16       13.03      -71.16    213.63 o 
 -17   4  16       55.94      118.86    216.26 o 
 -16   4  16       64.95       63.68    131.20 o 
 -15   4  16      403.48      474.79    136.30 o 
 -14   4  16     1999.01     2155.52    172.99 o 
 -13   4  16      799.67      895.10    203.39 o 
 -12   4  16        8.88      -84.27    199.58 o 
 -11   4  16      407.11      298.02    205.69 o 
 -10   4  16       61.47        6.47    211.32 o 
  -9   4  16     1396.99     1355.03    218.37 o 
  -8   4  16      282.96      331.92    215.91 o 
  -7   4  16     2073.51     1988.90    232.44 o 
  -6   4  16     6253.74     6244.11    251.59 o 
  -5   4  16        3.48       -9.05    208.63 o 
  -4   4  16     1039.32     1249.26    217.58 o 
  -3   4  16     1573.55     1520.61    212.50 o 
  -2   4  16     4391.08     4365.79    164.58 o 
  -1   4  16     4315.43     4611.11    165.50 o 
   0   4  16     1307.19     1319.15    151.08 o 
   1   4  16      103.28      149.32    180.80 o 
   2   4  16       83.65       67.89    237.11 o 
   3   4  16      341.91      381.65    248.89 o 
 -18   5  16      147.97       64.99    205.12 o 
 -17   5  16      184.18      210.69    213.55 o 
 -16   5  16      199.36      276.04    131.35 o 
 -15   5  16       23.02        3.92    137.93 o 
 -14   5  16       87.93       60.94    168.19 o 
 -13   5  16        0.86     -103.30    203.29 o 
 -12   5  16       26.59       -6.22    210.85 o 
 -11   5  16     1103.99     1003.87    216.45 o 
 -10   5  16     3118.72     3309.67    235.23 o 
  -9   5  16     2433.60     2527.86    238.09 o 
  -8   5  16      402.79      319.44    217.66 o 
  -7   5  16      294.13      388.11    221.91 o 
  -6   5  16     3596.19     3871.03    246.28 o 
  -5   5  16     9131.67     9442.87    265.13 o 
  -4   5  16     8297.85     8096.99    580.33 o 
  -3   5  16     2732.62     2408.70    230.98 o 
  -2   5  16      485.00      450.70    149.21 o 
  -1   5  16      130.40      153.47    146.09 o 
   0   5  16     1290.20     1478.31    150.64 o 
   1   5  16     1475.54     1718.32    185.46 o 
   2   5  16      215.85      387.85    230.36 o 
   3   5  16      160.94      205.79    243.13 o 
 -18   6  16        0.86       34.00    212.21 o 
 -17   6  16       23.97      173.88    251.15 o 
 -16   6  16        1.01       31.15    160.46 o 
 -15   6  16       44.10       -3.78    142.60 o 
 -14   6  16      107.57      133.46    166.99 o 
 -13   6  16      304.96      324.23    175.32 o 
 -12   6  16      823.92      768.50    222.73 o 
 -11   6  16      252.47      271.30    147.07 o 
 -10   6  16      111.58      123.76    223.21 o 
  -9   6  16     2988.69     3657.62    251.45 o 
  -8   6  16     5919.39     6828.84    411.13 o 
  -7   6  16     6892.13     7059.50    314.12 o 
  -6   6  16     7980.07     8155.89    270.25 o 
  -5   6  16     1174.86     1258.44    230.52 o 
  -4   6  16     1219.31     1112.52    224.27 o 
  -3   6  16     1724.29     1736.35    223.87 o 
  -2   6  16     4575.12     4540.09    164.47 o 
  -1   6  16     3478.08     3284.24    161.82 o 
   0   6  16      346.59      381.02    146.87 o 
   1   6  16        1.14      163.33    177.86 o 
   2   6  16       42.94       14.61    227.06 o 
   3   6  16      237.21      222.88    239.48 o 
 -17   7  16      262.99      118.24    207.06 o 
 -16   7  16      316.90      449.47    164.31 o 
 -15   7  16       85.58       58.72    137.67 o 
 -14   7  16       34.14       44.47    138.87 o 
 -13   7  16       91.77      165.69    175.01 o 
 -12   7  16      544.11      508.54    159.94 o 
 -11   7  16      656.39      733.63    156.31 o 
 -10   7  16      704.23      659.58    233.70 o 
  -9   7  16      925.90      712.60    240.99 o 
  -8   7  16      355.05      239.95    234.07 o 
  -7   7  16      254.48      211.68    231.18 o 
  -6   7  16     2228.03     2317.25    245.02 o 
  -5   7  16     5404.24     5609.65    316.70 o 
  -4   7  16     3539.38     3877.16    252.73 o 
  -3   7  16     2516.34     2269.81    242.97 o 
  -2   7  16      524.58      630.17    149.71 o 
  -1   7  16       77.68      123.75    148.76 o 
   0   7  16      886.20      821.76    181.50 o 
   1   7  16      959.45     1340.15    186.29 o 
   2   7  16      796.70      663.54    224.70 o 
 -17   8  16        0.99       66.69    310.12 o 
 -16   8  16       70.87       95.63    213.60 o 
 -15   8  16      343.70      413.81    138.47 o 
 -14   8  16      608.58      630.25    141.53 o 
 -13   8  16      925.37      959.27    180.22 o 
 -12   8  16      438.98      464.56    144.96 o 
 -11   8  16      102.82      167.12    161.20 o 
 -10   8  16        5.29       13.34    191.31 o 
  -9   8  16     1510.45     1791.76    202.50 o 
  -8   8  16     2701.21     2722.68    256.06 o 
  -7   8  16      720.19      447.78    247.62 o 
  -6   8  16     1090.85     1385.32    246.47 o 
  -5   8  16      147.88      267.93    242.05 o 
  -4   8  16      909.69      889.86    239.87 o 
  -3   8  16     1355.61     1449.36    154.15 o 
  -2   8  16     1484.24     1425.93    150.80 o 
  -1   8  16     1030.72      967.77    148.79 o 
   0   8  16      105.10      120.94    171.31 o 
   1   8  16        9.86     -162.64    173.86 o 
   2   8  16       10.31      -34.88    216.43 o 
 -16   9  16      392.40      387.78    206.54 o 
 -15   9  16      125.09       22.20    165.43 o 
 -14   9  16       14.62     -143.93    166.49 o 
 -13   9  16      179.80      117.96    135.58 o 
 -12   9  16      620.85      717.43    137.52 o 
 -11   9  16      457.27      448.27    153.84 o 
 -10   9  16       54.57       63.82    203.93 o 
  -9   9  16      298.81      285.47    209.39 o 
  -8   9  16      195.57       46.09    201.12 o 
  -7   9  16       77.19       30.69    201.09 o 
  -6   9  16      583.96      812.70    198.66 o 
  -5   9  16      249.05      396.03    241.25 o 
  -4   9  16     1341.78     1245.31    247.65 o 
  -3   9  16     1329.07     1312.86    148.14 o 
  -2   9  16      153.72       80.49    147.47 o 
  -1   9  16      139.51       44.89    144.59 o 
   0   9  16      439.84      517.01    166.41 o 
   1   9  16      965.97      875.08    232.88 o 
 -15  10  16       28.81      191.26    174.02 o 
 -14  10  16      451.02      284.89    153.09 o 
 -13  10  16      949.24     1014.41    140.89 o 
 -12  10  16      836.33     1059.93    140.72 o 
 -11  10  16      396.71      534.37    136.20 o 
 -10  10  16        0.66      106.90    201.67 o 
  -9  10  16     1044.64     1181.35    215.00 o 
  -8  10  16     3312.14     3630.71    250.48 o 
  -7  10  16     2987.73     3085.87    222.57 o 
  -6  10  16     1408.97     1445.56    203.71 o 
  -5  10  16       29.57      -27.84    195.82 o 
  -4  10  16      451.81      441.98    194.69 o 
  -3  10  16     1668.53     1902.92    198.79 o 
  -2  10  16     1822.07     1776.93    243.37 o 
  -1  10  16      756.86      587.74    223.69 o 
   0  10  16       62.08      290.87    350.38 o 
 -14  11  16        3.04       66.32    183.74 o 
 -13  11  16      107.51       34.36    156.44 o 
 -12  11  16      673.22      736.30    163.18 o 
 -11  11  16      246.11      586.68    211.16 o 
 -10  11  16      224.17      468.50    205.34 o 
  -9  11  16      703.30      774.92    205.54 o 
  -8  11  16      768.57      746.78    217.51 o 
  -7  11  16       11.66      -51.62    201.64 o 
  -6  11  16      647.33      637.08    208.74 o 
  -5  11  16     1032.71     1220.19    206.78 o 
  -4  11  16     2577.80     2817.79    230.60 o 
  -3  11  16     2471.36     2202.91    205.56 o 
  -2  11  16      140.91      544.36    241.25 o 
  -1  11  16       97.61      -37.20    233.94 o 
 -13  12  16      542.83      641.54    169.63 o 
 -12  12  16      288.70      244.99    161.48 o 
 -11  12  16      199.11      285.96    208.31 o 
 -10  12  16        1.45      -71.61    199.98 o 
  -9  12  16      922.79     1502.38    356.38 o 
  -8  12  16     2510.88     2969.73    218.47 o 
  -7  12  16     3202.17     3778.85    240.11 o 
  -6  12  16     1013.70     1177.33    218.19 o 
  -5  12  16       67.60       77.92    211.54 o 
  -4  12  16      135.23      304.39    211.69 o 
  -3  12  16      952.70      896.71    201.27 o 
 -10  13  16      114.43       58.77    358.50 o 
  -9  13  16      340.83      389.01    208.06 o 
  -8  13  16      134.66      151.80    211.15 o 
  -7  13  16       94.97       22.67    215.48 o 
  -6  13  16      295.62      417.41    264.82 o 
  -5  13  16      549.61      829.24    484.46 o 
 -19   1  17        2.12       48.18    246.37 o 
 -18   1  17        0.00       81.58    232.46 o 
 -17   1  17       17.66       35.33    159.44 o 
 -16   1  17      206.81      192.91    135.10 o 
 -15   1  17        6.78      107.21    157.23 o 
 -14   1  17      154.72      228.90    189.27 o 
 -13   1  17      123.02       58.32    198.76 o 
 -12   1  17      306.41      335.79    204.35 o 
 -11   1  17      949.41      723.35    207.13 o 
 -10   1  17      132.31       22.31    210.71 o 
  -9   1  17        0.55      -43.25    215.53 o 
  -8   1  17        1.89      -18.00    222.37 o 
  -7   1  17       70.00      140.48    211.39 o 
  -6   1  17       64.50       93.31    222.40 o 
  -5   1  17        3.24      -98.17    210.89 o 
  -4   1  17      146.52       97.72    208.94 o 
  -3   1  17        5.55     -130.34    195.25 o 
  -2   1  17       64.77      150.80    149.60 o 
  -1   1  17       73.77      111.67    149.97 o 
   0   1  17       38.69       -9.68    144.33 o 
   1   1  17        7.06      -64.39    249.18 o 
   2   1  17       14.51       23.08    243.65 o 
   3   1  17       42.33      -89.43    256.35 o 
 -19   2  17        0.20     -213.90    246.82 o 
 -18   2  17        5.91     -133.51    225.74 o 
 -17   2  17        4.86     -155.78    155.78 o 
 -16   2  17        7.26      -50.60    138.49 o 
 -15   2  17      417.40      342.53    159.39 o 
 -14   2  17      218.55      199.68    194.39 o 
 -13   2  17      108.01       78.23    196.45 o 
 -12   2  17      136.95      119.51    203.86 o 
 -11   2  17       11.25     -139.35    207.59 o 
 -10   2  17      307.42      266.76    216.95 o 
  -9   2  17     1059.85      920.49    218.69 o 
  -8   2  17      309.39      359.74    217.72 o 
  -7   2  17      365.64      233.19    223.02 o 
  -6   2  17       24.24     -202.19    212.53 o 
  -5   2  17      104.14       59.46    210.75 o 
  -4   2  17      126.34      137.52    207.96 o 
  -3   2  17      152.33      118.78    204.59 o 
  -2   2  17      751.63      534.43    154.81 o 
  -1   2  17      530.75      337.28    151.38 o 
   0   2  17       72.87       97.44    176.89 o 
   1   2  17        0.13      -74.81    245.64 o 
   2   2  17      137.72       19.26    254.42 o 
   3   2  17       94.23       36.01    264.31 o 
 -19   3  17      107.56       23.33    227.47 o 
 -18   3  17       31.02      -81.14    229.13 o 
 -17   3  17      152.73      187.90    158.88 o 
 -16   3  17        0.22      113.76    137.94 o 
 -15   3  17        0.58       65.76    162.27 o 
 -14   3  17      479.28      379.90    196.40 o 
 -13   3  17      229.76      215.49    201.05 o 
 -12   3  17      249.14      331.80    210.52 o 
 -11   3  17       85.77       47.75    208.67 o 
 -10   3  17      208.05      220.44    222.57 o 
  -9   3  17        0.78      -60.44    219.38 o 
  -8   3  17      521.31      608.25    224.63 o 
  -7   3  17      421.32      353.22    222.75 o 
  -6   3  17      102.22      127.04    216.56 o 
  -5   3  17      179.61      147.56    214.09 o 
  -4   3  17       15.62      203.15    214.38 o 
  -3   3  17      266.66      208.02    204.28 o 
  -2   3  17      252.07      389.49    152.86 o 
  -1   3  17        0.24       37.18    147.55 o 
   0   3  17      144.32      108.57    180.25 o 
   1   3  17      195.38      113.45    243.23 o 
   2   3  17        2.13      -26.14    249.66 o 
 -19   4  17        0.04     -191.77    319.56 o 
 -18   4  17        7.30     -167.34    215.82 o 
 -17   4  17       51.08      -58.60    156.35 o 
 -16   4  17      177.97      182.20    138.00 o 
 -15   4  17       11.12      -74.45    142.02 o 
 -14   4  17      158.51       55.70    199.02 o 
 -13   4  17        3.80        7.69    201.44 o 
 -12   4  17       94.13       10.75    210.67 o 
 -11   4  17      171.24       29.24    219.57 o 
 -10   4  17       29.80       74.91    223.38 o 
  -9   4  17       78.53       80.48    222.22 o 
  -8   4  17       10.29     -204.69    227.74 o 
  -7   4  17      478.77      278.50    386.90 o 
  -6   4  17       36.73     -164.59    219.49 o 
  -5   4  17      183.36      141.11    222.07 o 
  -4   4  17      558.10      528.62    214.16 o 
  -3   4  17      204.84      169.70    207.31 o 
  -2   4  17      107.85      108.32    150.97 o 
  -1   4  17        5.73       65.94    146.59 o 
   0   4  17        4.86        6.48    178.36 o 
   1   4  17       29.50      -70.92    246.10 o 
   2   4  17        2.53       43.34    245.96 o 
 -18   5  17       17.60        4.95    225.19 o 
 -17   5  17       51.59      144.78    161.94 o 
 -16   5  17       34.09      120.60    138.31 o 
 -15   5  17      111.28      184.82    140.79 o 
 -14   5  17       34.97      -10.00    171.62 o 
 -13   5  17      123.59      101.33    205.72 o 
 -12   5  17     1374.71     1438.74    223.34 o 
 -11   5  17     1077.89      738.43    231.12 o 
 -10   5  17      147.76       96.52    217.37 o 
  -9   5  17      123.36      104.68    223.13 o 
  -8   5  17       11.07     -124.29    220.15 o 
  -7   5  17      306.31       44.77    229.29 o 
  -6   5  17       56.17      -17.07    227.05 o 
  -5   5  17        9.34       42.34    225.97 o 
  -4   5  17      610.29      516.69    220.05 o 
  -3   5  17      274.61      244.03    210.63 o 
  -2   5  17       41.46      183.88    148.68 o 
  -1   5  17       13.67      -99.75    147.33 o 
   0   5  17      514.35      314.99    185.24 o 
   1   5  17      525.59      586.34    240.44 o 
   2   5  17       16.28      167.39    244.07 o 
 -18   6  17        0.19       75.64    227.25 o 
 -17   6  17       49.81       33.79    155.60 o 
 -16   6  17      105.65       49.88    136.92 o 
 -15   6  17       87.36       52.57    142.33 o 
 -14   6  17      429.47      405.98    174.36 o 
 -13   6  17       51.02      284.49    218.32 o 
 -12   6  17       10.26      108.26    225.09 o 
 -11   6  17        3.26      244.74    223.86 o 
 -10   6  17      467.85      398.31    231.63 o 
  -9   6  17      389.74       98.67    235.41 o 
  -8   6  17      137.15       50.51    232.92 o 
  -7   6  17      140.26      238.64    226.05 o 
  -6   6  17        0.09      111.53    228.39 o 
  -5   6  17        3.16       67.81    230.52 o 
  -4   6  17      512.00      557.39    232.71 o 
  -3   6  17       27.33      156.94    219.88 o 
  -2   6  17      747.28      737.44    156.62 o 
  -1   6  17      332.05      360.39    150.69 o 
   0   6  17        4.20      -14.74    182.96 o 
   1   6  17        0.59      -28.34    256.68 o 
   2   6  17       41.97       82.60    237.54 o 
 -17   7  17       55.30       38.29    167.77 o 
 -16   7  17       22.98       24.10    140.68 o 
 -15   7  17        4.65     -142.61    142.61 o 
 -14   7  17      230.69      372.27    178.47 o 
 -13   7  17       53.14       43.50    178.35 o 
 -12   7  17        0.08     -184.45    233.35 o 
 -11   7  17       28.69      -37.61    228.69 o 
 -10   7  17      572.51      421.88    235.69 o 
  -9   7  17      154.48        7.24    243.98 o 
  -8   7  17       67.23      -91.25    244.19 o 
  -7   7  17       70.83      147.98    236.86 o 
  -6   7  17      165.28      131.71    236.72 o 
  -5   7  17       18.50      -69.75    242.81 o 
  -4   7  17        0.14       74.44    227.74 o 
  -3   7  17      113.25      284.26    152.93 o 
  -2   7  17       39.53      -24.96    150.89 o 
  -1   7  17      232.10      180.20    147.83 o 
   0   7  17       77.93      -44.74    182.58 o 
   1   7  17       53.68       30.11    222.84 o 
 -17   8  17       50.02      -71.41    205.93 o 
 -16   8  17       47.81      144.29    213.13 o 
 -15   8  17       89.85       84.06    141.39 o 
 -14   8  17      191.41      266.23    175.89 o 
 -13   8  17       21.13       59.91    179.09 o 
 -12   8  17       34.80      148.17    234.23 o 
 -11   8  17        3.05      -71.12    267.28 o 
 -10   8  17      479.91      326.37    245.94 o 
  -9   8  17      805.92      820.81    252.03 o 
  -8   8  17       20.92      152.21    248.79 o 
  -7   8  17      285.03      271.42    252.42 o 
  -6   8  17      150.15      290.50    250.62 o 
  -5   8  17        3.91       -8.09    240.19 o 
  -4   8  17      214.25      339.56    237.87 o 
  -3   8  17       36.53       37.67    152.21 o 
  -2   8  17      444.42      317.63    151.12 o 
  -1   8  17       84.80       10.31    146.61 o 
   0   8  17       69.38      125.85    180.23 o 
 -16   9  17       27.39      -78.12    214.06 o 
 -15   9  17        0.46       33.43    168.58 o 
 -14   9  17       56.97      113.46    176.73 o 
 -13   9  17       37.66       58.40    195.59 o 
 -12   9  17      685.79      787.81    180.37 o 
 -11   9  17      221.98      133.80    242.80 o 
 -10   9  17        0.29      -20.57    251.57 o 
  -9   9  17        9.58       60.99    251.32 o 
  -8   9  17        2.01     -224.26    260.38 o 
  -7   9  17       65.13     -206.91    242.05 o 
  -6   9  17       26.35      108.18    245.55 o 
  -5   9  17       50.27      -92.86    245.46 o 
  -4   9  17       28.28       43.22    144.69 o 
  -3   9  17       39.34      100.10    144.88 o 
  -2   9  17       31.91       11.71    150.47 o 
  -1   9  17        5.21     -138.24    175.96 o 
   0   9  17      291.06      514.06    171.61 o 
 -15  10  17       21.14      -33.70    168.22 o 
 -14  10  17        8.79        3.35    173.57 o 
 -13  10  17       79.10      262.44    163.57 o 
 -12  10  17       26.59       42.20    155.52 o 
 -11  10  17       38.69       99.15    203.85 o 
 -10  10  17       90.84       63.67    202.39 o 
  -9  10  17        4.97      144.02    210.15 o 
  -8  10  17       89.95       59.82    259.40 o 
  -7  10  17      115.32      311.27    202.09 o 
  -6  10  17        1.17      -62.34    241.99 o 
  -5  10  17        2.42      274.91    255.33 o 
  -4  10  17      204.27       58.19    239.20 o 
  -3  10  17       44.85     -129.18    241.12 o 
  -2  10  17       45.04      -46.75    224.54 o 
  -1  10  17       56.10       45.62    342.78 o 
 -14  11  17        2.09       37.37    182.03 o 
 -13  11  17        1.48      234.50    236.23 o 
 -12  11  17      152.79      141.91    207.85 o 
 -11  11  17        7.54      -21.66    197.80 o 
 -10  11  17        5.40      270.37    212.14 o 
  -9  11  17       19.87      272.23    214.67 o 
  -8  11  17       82.99       12.39    205.45 o 
  -7  11  17        0.61      120.73    207.27 o 
  -6  11  17        0.23       74.23    212.16 o 
  -5  11  17       25.41      132.35    205.03 o 
  -4  11  17        5.90      177.56    249.91 o 
  -3  11  17       23.62      254.52    236.07 o 
 -12  12  17       19.02      341.20    246.05 o 
 -11  12  17        0.07       29.98    215.49 o 
 -10  12  17        3.51       70.23    224.68 o 
  -9  12  17       11.49      214.74    221.61 o 
  -8  12  17       22.20      149.08    219.93 o 
  -7  12  17        3.47      207.58    223.79 o 
  -6  12  17       37.31       83.72    205.65 o 
  -5  12  17       13.37       24.65    205.83 o 
 -19   0  18        2.22      310.44    357.15 o 
 -18   0  18       10.05      205.96    340.23 o 
 -17   0  18      148.07      135.91    194.40 o 
 -16   0  18     1094.89     1343.23    216.66 o 
 -15   0  18      521.77      399.85    276.40 o 
 -14   0  18       12.38       -1.30    275.48 o 
 -13   0  18       21.28      236.43    296.02 o 
 -12   0  18     2038.27     2011.42    311.19 o 
 -11   0  18     9134.61     9215.63    374.02 o 
 -10   0  18     5970.31     6223.71    365.23 o 
  -9   0  18      497.18      473.72    307.56 o 
  -8   0  18      353.58      155.00    306.49 o 
  -7   0  18     2918.95     2983.36    325.48 o 
  -6   0  18     8057.30     8374.31    368.91 o 
  -5   0  18     8958.12     9189.46    377.63 o 
  -4   0  18     1802.50     1766.75    319.49 o 
  -3   0  18      405.99      321.27    301.11 o 
  -2   0  18       25.20       98.64    219.44 o 
  -1   0  18       87.46       72.85    212.96 o 
   0   0  18      128.07       92.86    360.73 o 
   1   0  18       54.57       44.39    363.33 o 
   2   0  18        2.36      -75.89    363.50 o 
 -19   1  18        0.36      -52.20    238.91 o 
 -18   1  18        0.30     -144.41    225.28 o 
 -17   1  18       49.52      -29.74    137.95 o 
 -16   1  18      174.18      170.27    144.26 o 
 -15   1  18      628.04      607.92    196.78 o 
 -14   1  18      453.02      598.89    205.77 o 
 -13   1  18      466.56      799.50    212.31 o 
 -12   1  18     1039.21      957.50    219.08 o 
 -11   1  18       90.37      157.17    214.76 o 
 -10   1  18     1424.95     1344.09    224.94 o 
  -9   1  18     3524.37     3594.98    243.21 o 
  -8   1  18     5139.90     4892.43    247.99 o 
  -7   1  18     6276.61     6513.38    262.47 o 
  -6   1  18     4629.22     4559.12    248.06 o 
  -5   1  18       67.04        4.32    222.44 o 
  -4   1  18      924.31      887.11    219.55 o 
  -3   1  18      566.57      422.55    204.73 o 
  -2   1  18     1257.40     1340.05    161.39 o 
  -1   1  18     2237.78     2293.35    160.14 o 
   0   1  18      294.03      309.39    247.63 o 
   1   1  18       17.36       -4.55    253.42 o 
   2   1  18       18.68      185.62    258.27 o 
 -19   2  18       18.81      -44.23    246.60 o 
 -18   2  18       23.59       20.95    229.56 o 
 -17   2  18      799.57      812.51    142.02 o 
 -16   2  18     2242.48     2442.05    156.34 o 
 -15   2  18      706.63      728.04    198.25 o 
 -14   2  18      196.56      240.49    198.37 o 
 -13   2  18        0.27      -51.45    206.68 o 
 -12   2  18     3133.44     2871.33    230.80 o 
 -11   2  18     7224.08     7756.43    391.64 o 
 -10   2  18     3083.68     3008.03    233.54 o 
  -9   2  18      543.29      355.68    226.83 o 
  -8   2  18      609.67      288.75    225.87 o 
  -7   2  18     3681.04     3431.48    258.23 o 
  -6   2  18     5733.02     5962.36    251.19 o 
  -5   2  18     2557.26     2561.16    323.99 o 
  -4   2  18      562.35      576.28    218.46 o 
  -3   2  18       46.93       54.95    202.82 o 
  -2   2  18        0.00       -5.02    151.81 o 
  -1   2  18       49.50       58.92    151.72 o 
   0   2  18       98.76      273.93    244.25 o 
   1   2  18      109.03      160.80    370.81 o 
   2   2  18       83.78       40.94    267.48 o 
 -19   3  18      157.74       42.62    237.39 o 
 -18   3  18       96.82       -0.64    236.56 o 
 -17   3  18       16.73       11.61    136.99 o 
 -16   3  18      233.89      232.60    142.14 o 
 -15   3  18     1961.66     2159.57    180.43 o 
 -14   3  18     1730.40     1963.07    215.60 o 
 -13   3  18      980.29      854.68    212.94 o 
 -12   3  18      577.15      423.86    219.66 o 
 -11   3  18       53.00       56.99    223.91 o 
 -10   3  18     1163.08     1224.04    231.77 o 
  -9   3  18     1808.08     1913.61    234.02 o 
  -8   3  18     1591.55     1488.34    234.80 o 
  -7   3  18     1545.68     1561.30    230.34 o 
  -6   3  18      465.83      386.42    225.46 o 
  -5   3  18       37.20     -115.24    214.57 o 
  -4   3  18      817.37      681.99    215.24 o 
  -3   3  18      453.07      198.35    209.37 o 
  -2   3  18      571.05      696.42    155.66 o 
  -1   3  18     1219.28     1299.67    153.82 o 
   0   3  18      363.06      121.99    251.87 o 
   1   3  18       35.63      106.93    250.15 o 
 -19   4  18       54.01       92.60    320.83 o 
 -18   4  18      106.30       48.66    224.59 o 
 -17   4  18      674.83      760.78    172.37 o 
 -16   4  18      950.99     1078.17    147.49 o 
 -15   4  18      406.77      235.97    169.80 o 
 -14   4  18       38.21       81.27    204.93 o 
 -13   4  18       24.25      106.99    215.36 o 
 -12   4  18     2865.09     2809.90    233.81 o 
 -11   4  18     4905.27     4933.84    254.07 o 
 -10   4  18     3117.12     3142.10    247.16 o 
  -9   4  18     1283.89     1189.92    230.03 o 
  -8   4  18       15.63      -10.18    218.76 o 
  -7   4  18     2826.67     3061.97    238.65 o 
  -6   4  18     3136.10     3292.94    242.16 o 
  -5   4  18     2131.04     1989.30    225.82 o 
  -4   4  18      804.11     1006.04    225.96 o 
  -3   4  18       28.11     -121.83    205.09 o 
  -2   4  18        0.02      119.92    151.71 o 
  -1   4  18        9.10      -57.94    149.11 o 
   0   4  18      262.63      164.22    247.04 o 
   1   4  18      146.51      140.27    255.38 o 
 -18   5  18        3.60      289.98    238.90 o 
 -17   5  18       77.40       71.15    167.15 o 
 -16   5  18       12.45       34.52    146.59 o 
 -15   5  18      478.56      436.95    171.05 o 
 -14   5  18     1098.43      984.43    220.15 o 
 -13   5  18     1842.17     1994.88    236.36 o 
 -12   5  18     1280.93     1451.88    234.00 o 
 -11   5  18      185.90      181.40    230.02 o 
 -10   5  18      933.54     1116.76    292.30 o 
  -9   5  18     6160.60     6316.01    263.43 o 
  -8   5  18     6231.42     6470.95    269.43 o 
  -7   5  18     3419.21     3657.28    255.24 o 
  -6   5  18     3592.48     3937.11    364.14 o 
  -5   5  18      196.49      392.59    222.65 o 
  -4   5  18      671.01      704.81    228.21 o 
  -3   5  18      740.12      961.33    161.78 o 
  -2   5  18      627.59      587.44    151.17 o 
  -1   5  18     1140.62     1246.55    197.72 o 
   0   5  18      122.59      -64.71    244.52 o 
   1   5  18        4.04       55.33    244.46 o 
 -18   6  18       82.82       65.25    221.70 o 
 -17   6  18      146.39       90.79    203.13 o 
 -16   6  18      295.78      333.80    143.34 o 
 -15   6  18       17.36      -63.46    169.75 o 
 -14   6  18        0.01      -43.42    177.67 o 
 -13   6  18      408.91      308.40    222.59 o 
 -12   6  18     1396.24     1238.91    241.17 o 
 -11   6  18     3539.25     3788.80    254.52 o 
 -10   6  18     4361.39     4707.52    265.96 o 
  -9   6  18     2092.88     2131.36    299.94 o 
  -8   6  18      193.09       49.01    234.34 o 
  -7   6  18      111.94       85.34    225.92 o 
  -6   6  18     3379.61     3125.52    250.66 o 
  -5   6  18     3786.60     4092.88    256.02 o 
  -4   6  18     1735.90     2032.50    236.77 o 
  -3   6  18      505.32      546.50    160.11 o 
  -2   6  18       28.39        7.17    150.83 o 
  -1   6  18       84.75      140.60    190.47 o 
   0   6  18      228.61      235.58    242.97 o 
 -17   7  18       58.34      -22.64    163.30 o 
 -16   7  18       31.12      -29.98    140.98 o 
 -15   7  18      478.35      323.54    179.69 o 
 -14   7  18      928.91      877.84    184.03 o 
 -13   7  18     2180.31     2346.08    245.36 o 
 -12   7  18      968.90      889.64    243.18 o 
 -11   7  18        0.42      251.08    245.10 o 
 -10   7  18      778.06     1202.50    355.48 o 
  -9   7  18     3587.80     4090.17    366.40 o 
  -8   7  18     3873.20     5010.91    521.43 o 
  -7   7  18     2166.01     2420.13    253.89 o 
  -6   7  18      574.76      526.69    245.11 o 
  -5   7  18      108.06       19.88    245.61 o 
  -4   7  18      646.95      403.90    230.82 o 
  -3   7  18      420.23      431.11    155.05 o 
  -2   7  18      604.64      460.30    154.79 o 
  -1   7  18      237.51      351.75    191.99 o 
   0   7  18       52.18      118.17    231.58 o 
 -16   8  18      545.65      547.61    174.12 o 
 -15   8  18      276.90      292.25    144.86 o 
 -14   8  18        0.59       72.91    180.59 o 
 -13   8  18      363.51      472.00    185.79 o 
 -12   8  18      855.81      742.24    243.21 o 
 -11   8  18     1210.53     1298.96    252.00 o 
 -10   8  18     1713.93     2221.84    365.34 o 
  -9   8  18      484.71      334.42    255.09 o 
  -8   8  18        8.76      229.82    256.09 o 
  -7   8  18      308.91      241.18    254.97 o 
  -6   8  18      467.05      371.75    256.45 o 
  -5   8  18      682.98      863.67    243.45 o 
  -4   8  18      552.62      535.33    155.79 o 
  -3   8  18      368.84      114.22    152.40 o 
  -2   8  18        3.55       35.68    152.63 o 
  -1   8  18       39.87     -119.95    182.92 o 
 -16   9  18       34.34      107.18    212.14 o 
 -15   9  18      467.23      341.96    182.60 o 
 -14   9  18     1483.08     1544.18    196.57 o 
 -13   9  18     2533.81     2448.28    200.50 o 
 -12   9  18      699.41      812.00    244.19 o 
 -11   9  18       52.96      187.62    250.66 o 
 -10   9  18      215.65      402.22    258.63 o 
  -9   9  18     1323.64     1904.13    263.92 o 
  -8   9  18     1999.50     2099.98    339.57 o 
  -7   9  18      522.11      562.00    250.69 o 
  -6   9  18        0.90       26.49    244.34 o 
  -5   9  18      467.63      106.67    252.70 o 
  -4   9  18      786.44      850.52    156.26 o 
  -3   9  18      774.28      744.34    152.48 o 
  -2   9  18      503.90      397.89    155.56 o 
 -14  10  18        1.01       82.41    187.35 o 
 -13  10  18      342.15      278.38    188.37 o 
 -12  10  18      559.63      329.25    245.89 o 
 -11  10  18      336.61      290.41    244.56 o 
 -10  10  18     1063.36      854.33    444.66 o 
  -9  10  18      803.18      849.50    252.68 o 
  -8  10  18        2.81      109.56    253.48 o 
  -7  10  18      325.75      470.49    272.89 o 
  -6  10  18      334.59      800.93    257.41 o 
  -5  10  18      822.07     1018.73    267.03 o 
  -4  10  18     1494.70     1639.04    252.89 o 
  -3  10  18      468.13      487.77    236.44 o 
 -13  11  18     1275.18     1572.59    256.55 o 
 -12  11  18      569.07      764.76    226.21 o 
 -11  11  18       34.16      132.10    202.23 o 
 -10  11  18      305.50      532.69    209.27 o 
  -9  11  18     2093.55     2817.94    427.23 o 
  -8  11  18     3539.15     4195.67    234.62 o 
  -7  11  18     1586.44     2174.37    286.17 o 
  -6  11  18      261.06       49.14    258.65 o 
  -5  11  18        0.48     -197.43    247.39 o 
  -4  11  18      491.75      678.30    260.48 o 
 -10  12  18      494.75      652.09    396.30 o 
  -9  12  18      935.71     1172.78    394.11 o 
  -8  12  18       70.38      252.33    376.47 o 
  -7  12  18      379.03      865.60    361.25 o 
 -19   1  19       20.74      115.75    249.78 o 
 -18   1  19        5.14       78.38    236.20 o 
 -17   1  19        2.07       62.61    139.73 o 
 -16   1  19       62.15        5.30    167.51 o 
 -15   1  19       67.13      158.91    203.55 o 
 -14   1  19      124.44        6.34    208.53 o 
 -13   1  19       20.82       35.03    214.90 o 
 -12   1  19       10.37      -37.46    220.85 o 
 -11   1  19       42.93       87.21    225.37 o 
 -10   1  19      233.00      118.39    222.28 o 
  -9   1  19      227.56      243.00    229.04 o 
  -8   1  19        0.63       69.83    222.87 o 
  -7   1  19       70.09      -44.44    231.73 o 
  -6   1  19        3.09       71.64    218.68 o 
  -5   1  19       14.08      133.50    218.20 o 
  -4   1  19        0.75      -51.71    214.41 o 
  -3   1  19      240.41      253.78    213.97 o 
  -2   1  19      349.85      366.83    158.31 o 
  -1   1  19       97.78      183.70    185.62 o 
   0   1  19       32.88     -169.98    260.69 o 
 -19   2  19        0.01       18.52    235.70 o 
 -18   2  19       25.60     -153.92    236.46 o 
 -17   2  19        3.04       52.93    142.79 o 
 -16   2  19       63.50       59.55    169.81 o 
 -15   2  19       14.89      -26.71    205.53 o 
 -14   2  19        0.22     -159.91    216.57 o 
 -13   2  19      222.02      231.93    219.65 o 
 -12   2  19        0.80      -85.75    221.51 o 
 -11   2  19        7.20       34.56    220.74 o 
 -10   2  19      633.23      678.34    230.13 o 
  -9   2  19        5.90       41.01    222.96 o 
  -8   2  19      168.85      132.62    237.55 o 
  -7   2  19      327.46      218.84    228.81 o 
  -6   2  19       16.48       31.49    224.73 o 
  -5   2  19        5.74       14.80    214.99 o 
  -4   2  19       24.02       34.95    211.60 o 
  -3   2  19        4.68        9.42    209.20 o 
  -2   2  19        0.99      -11.27    156.16 o 
  -1   2  19        7.81      104.15    188.19 o 
   0   2  19        5.99      -95.92    269.37 o 
 -19   3  19        0.01     -183.90    298.51 o 
 -18   3  19        7.09      181.28    244.06 o 
 -17   3  19      149.48      226.11    142.58 o 
 -16   3  19        0.21      -16.40    165.13 o 
 -15   3  19       73.88       23.43    210.99 o 
 -14   3  19        5.54       79.80    213.48 o 
 -13   3  19        2.18        8.98    223.98 o 
 -12   3  19       17.84      151.85    221.86 o 
 -11   3  19       95.32      152.61    228.03 o 
 -10   3  19      376.26      241.88    227.08 o 
  -9   3  19        5.02      137.25    227.96 o 
  -8   3  19      152.98       37.04    232.51 o 
  -7   3  19       22.58       46.29    233.01 o 
  -6   3  19       21.53      -33.54    228.11 o 
  -5   3  19      314.06      253.34    225.24 o 
  -4   3  19       22.51       -5.13    214.48 o 
  -3   3  19      156.44      201.94    159.16 o 
  -2   3  19      124.40      272.25    155.04 o 
  -1   3  19        0.61       64.41    188.46 o 
   0   3  19        8.84     -155.18    259.07 o 
 -18   4  19       40.41       50.17    226.01 o 
 -17   4  19      113.80      159.25    147.63 o 
 -16   4  19       42.10       20.90    167.12 o 
 -15   4  19      147.72       85.10    212.41 o 
 -14   4  19        0.21     -214.37    216.73 o 
 -13   4  19     1243.10     1403.00    231.92 o 
 -12   4  19     1683.49     1884.46    242.42 o 
 -11   4  19      466.12      299.12    233.49 o 
 -10   4  19        0.06     -131.67    235.97 o 
  -9   4  19       53.09      402.46    241.08 o 
  -8   4  19       71.31      192.03    231.68 o 
  -7   4  19      259.74      324.26    223.19 o 
  -6   4  19        9.18     -130.30    230.48 o 
  -5   4  19      286.85      428.45    221.51 o 
  -4   4  19      236.01      210.76    216.56 o 
  -3   4  19      169.03      240.83    158.98 o 
  -2   4  19        7.16       -7.05    189.45 o 
  -1   4  19      393.94      437.69    193.30 o 
   0   4  19      400.42      201.19    263.25 o 
 -18   5  19        0.38      -64.66    220.83 o 
 -17   5  19      210.34      294.95    143.69 o 
 -16   5  19      140.53      -22.91    176.94 o 
 -15   5  19      270.65      181.51    177.89 o 
 -14   5  19        1.61      292.17    220.55 o 
 -13   5  19      177.13      163.28    219.15 o 
 -12   5  19       34.23       45.98    232.79 o 
 -11   5  19      285.73      181.61    240.39 o 
 -10   5  19      322.37      632.68    239.47 o 
  -9   5  19      453.92      488.31    237.54 o 
  -8   5  19      107.92      276.02    233.12 o 
  -7   5  19        0.98       40.10    229.43 o 
  -6   5  19      193.45      309.06    231.60 o 
  -5   5  19      186.74      501.09    349.96 o 
  -4   5  19       86.38       22.70    219.62 o 
  -3   5  19       42.69       99.71    158.23 o 
  -2   5  19       95.64       68.44    154.82 o 
  -1   5  19       50.34      178.20    197.13 o 
   0   5  19      100.19        5.44    258.62 o 
 -17   6  19       28.10       50.81    167.85 o 
 -16   6  19        0.06      -40.90    149.23 o 
 -15   6  19       37.91       -9.39    176.55 o 
 -14   6  19       10.61       33.54    227.60 o 
 -13   6  19      211.22      210.62    235.26 o 
 -12   6  19      146.62      248.92    237.97 o 
 -11   6  19      121.26      259.69    250.34 o 
 -10   6  19      394.78      423.24    247.47 o 
  -9   6  19       10.86     -100.01    244.42 o 
  -8   6  19        1.71     -248.54    248.54 o 
  -7   6  19      145.44       76.99    242.40 o 
  -6   6  19       10.25      178.83    232.59 o 
  -5   6  19      195.68      421.29    254.33 o 
  -4   6  19       16.97      232.27    225.97 o 
  -3   6  19        4.51       -7.70    157.13 o 
  -2   6  19        0.33       19.70    154.88 o 
  -1   6  19       89.58      138.83    196.13 o 
 -17   7  19       51.26       70.04    165.77 o 
 -16   7  19        8.90        8.08    148.08 o 
 -15   7  19      728.14      859.34    180.15 o 
 -14   7  19      424.25      321.92    225.30 o 
 -13   7  19       30.39      -54.78    229.63 o 
 -12   7  19       36.36      255.89    239.50 o 
 -11   7  19      157.09       84.24    248.41 o 
 -10   7  19      794.34      760.70    249.85 o 
  -9   7  19      131.40       49.02    247.25 o 
  -8   7  19       76.27       -5.58    254.06 o 
  -7   7  19       55.66      -86.30    250.43 o 
  -6   7  19        3.26      130.20    241.97 o 
  -5   7  19       38.01      -55.59    237.95 o 
  -4   7  19        5.86       35.81    156.62 o 
  -3   7  19      336.22      344.40    158.82 o 
  -2   7  19      454.48      396.75    160.19 o 
  -1   7  19        6.48      128.40    189.25 o 
 -16   8  19        0.09      -53.33    178.39 o 
 -15   8  19       10.57      -27.53    187.25 o 
 -14   8  19      100.53     -177.33    192.95 o 
 -13   8  19        4.52       66.44    269.86 o 
 -12   8  19       83.76      132.77    248.20 o 
 -11   8  19      359.12      344.54    309.16 o 
 -10   8  19      320.58      128.76    248.70 o 
  -9   8  19       11.93      -78.58    315.01 o 
  -8   8  19        6.45        7.36    245.84 o 
  -7   8  19      186.76      126.74    246.07 o 
  -6   8  19       11.31     -108.36    249.55 o 
  -5   8  19       30.61       -0.03    238.34 o 
  -4   8  19       31.01     -102.91    157.70 o 
  -3   8  19        5.09        6.44    154.68 o 
  -2   8  19        5.91       53.12    185.23 o 
 -15   9  19       49.08      131.04    188.59 o 
 -14   9  19        1.72      160.81    186.63 o 
 -13   9  19       65.60       66.99    191.50 o 
 -12   9  19        1.42      -83.47    246.11 o 
 -11   9  19        0.00      -65.87    251.81 o 
 -10   9  19       39.88      114.16    243.54 o 
  -9   9  19        0.97      236.64    325.70 o 
  -8   9  19      154.72       36.60    255.50 o 
  -7   9  19        9.48      -19.44    255.66 o 
  -6   9  19       85.71     -151.56    245.11 o 
  -5   9  19       80.05     -134.92    260.30 o 
  -4   9  19       76.52       89.71    153.30 o 
  -3   9  19       27.68       70.40    158.93 o 
 -14  10  19        5.37     -130.50    251.69 o 
 -13  10  19      116.79      278.91    262.23 o 
 -12  10  19      471.72      391.04    265.01 o 
 -11  10  19       75.45      152.05    249.93 o 
 -10  10  19        9.99      156.87    249.93 o 
  -9  10  19       56.14      -95.70    268.62 o 
  -8  10  19        3.46      133.95    258.72 o 
  -7  10  19       32.97     -107.79    251.16 o 
  -6  10  19       18.94      245.92    242.87 o 
  -5  10  19       58.92      -13.04    260.74 o 
  -4  10  19       51.91      -26.37    248.71 o 
 -12  11  19        6.33     -149.95    396.81 o 
 -11  11  19       11.78       67.63    256.60 o 
 -10  11  19       14.82      -81.46    261.13 o 
  -9  11  19       43.06      194.01    252.58 o 
  -8  11  19       79.51      -45.25    276.42 o 
  -7  11  19        3.08       11.07    353.33 o 
  -6  11  19        3.32      -35.58    364.40 o 
 -19   0  20        1.61      345.95    352.99 o 
 -18   0  20       18.38       80.02    208.55 o 
 -17   0  20       34.75      -61.47    220.16 o 
 -16   0  20      654.70      463.41    300.81 o 
 -15   0  20     1341.26     1271.71    297.50 o 
 -14   0  20      599.03      666.67    306.25 o 
 -13   0  20      633.20      367.71    312.53 o 
 -12   0  20     1253.24     1608.06    345.86 o 
 -11   0  20        0.12       72.80    339.44 o 
 -10   0  20     1165.34     1431.45    329.18 o 
  -9   0  20     1060.22     1211.94    332.78 o 
  -8   0  20     2753.25     3094.78    345.58 o 
  -7   0  20     4562.50     4824.53    365.93 o 
  -6   0  20     1677.99     1815.36    333.91 o 
  -5   0  20      480.72       47.79    319.93 o 
  -4   0  20       30.84      -55.59    305.49 o 
  -3   0  20      526.94      437.29    234.29 o 
  -2   0  20     1060.85      898.19    231.90 o 
  -1   0  20     1053.50     1313.87    397.65 o 
 -19   1  20       18.23       45.10    230.60 o 
 -18   1  20      340.27      314.50    182.85 o 
 -17   1  20     1879.90     1807.95    185.79 o 
 -16   1  20     1509.40     1456.03    339.94 o 
 -15   1  20      116.78     -105.18    214.25 o 
 -14   1  20      194.74      229.11    219.01 o 
 -13   1  20     1861.16     2034.91    237.06 o 
 -12   1  20     6318.87     6840.33    272.77 o 
 -11   1  20     5288.60     5639.44    267.67 o 
 -10   1  20     1681.51     1865.75    248.41 o 
  -9   1  20       81.37       -2.04    232.15 o 
  -8   1  20       66.29      105.02    239.43 o 
  -7   1  20      413.21      176.31    229.74 o 
  -6   1  20     1115.53     1228.82    233.29 o 
  -5   1  20      227.92       45.15    224.47 o 
  -4   1  20       22.03       41.45    218.87 o 
  -3   1  20      432.12      460.82    167.75 o 
  -2   1  20      407.89      323.09    159.00 o 
  -1   1  20        6.41      115.92    277.73 o 
 -19   2  20      222.84      279.64    316.09 o 
 -18   2  20       92.66      261.84    178.95 o 
 -17   2  20       48.70       57.68    147.20 o 
 -16   2  20     1280.90     1264.17    215.58 o 
 -15   2  20     2289.63     2486.67    368.76 o 
 -14   2  20      983.86      871.41    225.40 o 
 -13   2  20      892.16     1008.30    234.44 o 
 -12   2  20      843.23      664.03    237.07 o 
 -11   2  20      640.47      484.78    236.61 o 
 -10   2  20     1346.91     1344.84    242.76 o 
  -9   2  20        5.82      -88.99    229.08 o 
  -8   2  20      478.23      394.23    232.76 o 
  -7   2  20     1344.72     1334.99    237.57 o 
  -6   2  20      104.91       30.02    235.94 o 
  -5   2  20       49.86      -36.46    220.02 o 
  -4   2  20        0.94     -135.93    215.64 o 
  -3   2  20      319.82      379.08    158.58 o 
  -2   2  20      890.85     1046.56    165.41 o 
  -1   2  20      823.48      894.49    265.16 o 
 -18   3  20      495.52      522.90    175.79 o 
 -17   3  20     2612.56     2625.04    165.63 o 
 -16   3  20     3009.60     2893.21    443.94 o 
 -15   3  20       56.79       99.81    218.68 o 
 -14   3  20       69.97      175.62    224.98 o 
 -13   3  20      847.64      567.72    292.96 o 
 -12   3  20     4088.34     3831.64    244.90 o 
 -11   3  20     2416.91     2384.50    254.06 o 
 -10   3  20      332.56      250.53    232.60 o 
  -9   3  20       87.14     -119.65    236.68 o 
  -8   3  20      460.40      363.59    239.94 o 
  -7   3  20      853.67      713.88    233.22 o 
  -6   3  20      102.76       43.18    226.37 o 
  -5   3  20       14.10      167.98    280.96 o 
  -4   3  20       17.96      152.50    222.25 o 
  -3   3  20      201.66      160.12    159.49 o 
  -2   3  20      436.13      534.95    162.31 o 
  -1   3  20        7.43       81.27    255.90 o 
 -18   4  20       44.50      -69.37    177.39 o 
 -17   4  20        0.31      -19.32    150.94 o 
 -16   4  20      585.87      628.96    177.45 o 
 -15   4  20     2128.85     2171.03    227.85 o 
 -14   4  20     1193.74     1405.47    224.46 o 
 -13   4  20     1816.18     1756.07    233.44 o 
 -12   4  20      797.76      609.06    309.73 o 
 -11   4  20      464.17      258.50    238.92 o 
 -10   4  20     1270.19     1507.00    242.43 o 
  -9   4  20       82.22      354.64    295.58 o 
  -8   4  20      430.25      298.11    237.49 o 
  -7   4  20      701.93      660.88    236.04 o 
  -6   4  20      184.27      160.91    224.74 o 
  -5   4  20        0.66      -33.61    220.24 o 
  -4   4  20        2.10      -39.61    215.06 o 
  -3   4  20      202.87      200.11    159.99 o 
  -2   4  20      787.91      878.81    161.12 o 
  -1   4  20      647.26      686.87    253.94 o 
 -18   5  20      307.10      276.04    194.80 o 
 -17   5  20      855.38      728.10    155.66 o 
 -16   5  20      811.75      920.90    187.51 o 
 -15   5  20       42.78       94.96    222.62 o 
 -14   5  20      312.71      216.11    230.42 o 
 -13   5  20      715.20      710.77    236.58 o 
 -12   5  20     1709.70     1916.91    251.40 o 
 -11   5  20     2239.67     2786.11    339.77 o 
 -10   5  20     1448.28     1827.35    242.59 o 
  -9   5  20      421.27      471.78    247.82 o 
  -8   5  20        2.40     -137.01    233.20 o 
  -7   5  20      297.94      188.02    234.84 o 
  -6   5  20      708.52      843.42    240.65 o 
  -5   5  20      945.55      905.32    235.14 o 
  -4   5  20      575.74      577.08    225.44 o 
  -3   5  20      342.04      501.53    156.88 o 
  -2   5  20      237.54       18.96    197.02 o 
  -1   5  20       29.95      459.94    357.45 o 
 -17   6  20       18.62      173.13    146.19 o 
 -16   6  20      154.70      298.15    179.48 o 
 -15   6  20     1137.40     1205.12    266.69 o 
 -14   6  20     1702.29     1918.71    383.33 o 
 -13   6  20      987.63      989.83    238.30 o 
 -12   6  20      638.50      831.18    255.10 o 
 -11   6  20       63.75      460.55    252.70 o 
 -10   6  20     1324.93     2046.70    268.94 o 
  -9   6  20     1807.78     2219.39    259.29 o 
  -8   6  20     1421.26     2049.81    259.26 o 
  -7   6  20     1277.69     1255.05    337.31 o 
  -6   6  20      259.85      484.30    245.45 o 
  -5   6  20       26.03      168.36    226.47 o 
  -4   6  20        2.37      171.31    163.03 o 
  -3   6  20      140.50      377.96    163.29 o 
  -2   6  20      338.56      370.60    201.93 o 
 -16   7  20      307.19      504.21    249.30 o 
 -15   7  20       81.25     -170.56    187.44 o 
 -14   7  20       42.13      -15.54    232.67 o 
 -13   7  20      562.92      437.80    233.19 o 
 -12   7  20     1027.67     1120.44    248.49 o 
 -11   7  20     1261.78     1554.27    264.27 o 
 -10   7  20      678.22      412.75    254.08 o 
  -9   7  20      111.34     -105.07    251.79 o 
  -8   7  20        1.70     -106.42    248.25 o 
  -7   7  20       98.56      140.52    333.18 o 
  -6   7  20      547.19      745.46    252.87 o 
  -5   7  20      740.63      917.55    241.86 o 
  -4   7  20      771.31      798.17    168.30 o 
  -3   7  20      517.02      388.78    164.98 o 
 -16   8  20      361.46      377.15    190.16 o 
 -15   8  20     1670.91     1887.03    245.42 o 
 -14   8  20     2070.78     2092.39    523.28 o 
 -13   8  20      858.58      957.03    260.39 o 
 -12   8  20        0.23      -14.64    251.67 o 
 -11   8  20      163.06      365.67    263.82 o 
 -10   8  20      862.38     1286.30    689.65 o 
  -9   8  20     1398.32     1605.71    256.89 o 
  -8   8  20      323.21      168.58    261.20 o 
  -7   8  20       27.56     -254.15    254.15 o 
  -6   8  20        0.21     -156.26    249.46 o 
  -5   8  20       23.81      -43.47    241.44 o 
  -4   8  20       34.74     -101.51    161.21 o 
 -14   9  20        0.04     -117.43    194.43 o 
 -13   9  20      582.83      461.27    270.47 o 
 -12   9  20      722.11      644.22    252.57 o 
 -11   9  20      300.82      133.13    263.65 o 
 -10   9  20      222.15      149.11    273.22 o 
  -9   9  20       50.22      -14.20    247.36 o 
  -8   9  20       49.49      211.89    414.40 o 
  -7   9  20      203.98      -14.53    308.59 o 
  -6   9  20       73.24      -64.21    254.71 o 
  -5   9  20      225.47      186.57    163.64 o 
 -13  10  20      712.86      774.57    265.87 o 
 -12  10  20       29.03      142.32    263.70 o 
 -11  10  20       58.28      218.88    301.57 o 
 -10  10  20      576.79      998.11    476.40 o 
  -9  10  20     1477.33     1869.11    278.53 o 
  -8  10  20      973.84      716.34    272.55 o 
  -7  10  20      205.58       11.77    253.27 o 
  -6  10  20      202.97      -70.12    319.12 o 
 -18   1  21       31.18      248.71    154.27 o 
 -17   1  21       27.57       -4.23    199.45 o 
 -16   1  21       17.91       22.36    220.97 o 
 -15   1  21        0.46      123.01    228.12 o 
 -14   1  21        0.18      -87.37    233.72 o 
 -13   1  21       59.71      139.49    232.75 o 
 -12   1  21      364.02      313.52    240.48 o 
 -11   1  21      417.44      310.31    241.69 o 
 -10   1  21       11.07      -13.87    235.98 o 
  -9   1  21        5.58      205.51    229.72 o 
  -8   1  21       38.49      146.49    232.53 o 
  -7   1  21       42.55       56.26    232.44 o 
  -6   1  21       21.06     -107.17    234.85 o 
  -5   1  21       74.68       78.45    236.08 o 
  -4   1  21        7.83      -24.94    226.98 o 
  -3   1  21        0.41      221.82    167.66 o 
  -2   1  21        2.61      249.81    262.68 o 
 -18   2  21       28.45       12.89    153.73 o 
 -17   2  21       10.12       47.23    176.57 o 
 -16   2  21      188.02      330.03    391.15 o 
 -15   2  21      212.70      203.43    220.99 o 
 -14   2  21       62.23      150.61    235.03 o 
 -13   2  21       38.84     -184.56    237.48 o 
 -12   2  21       58.61      159.01    236.65 o 
 -11   2  21       30.47       44.25    232.35 o 
 -10   2  21       53.10      160.00    244.01 o 
  -9   2  21       55.58      -57.60    233.97 o 
  -8   2  21        1.70      -72.06    234.32 o 
  -7   2  21       11.21      -43.13    233.12 o 
  -6   2  21      107.57       69.70    230.48 o 
  -5   2  21        0.64     -161.15    230.65 o 
  -4   2  21       66.63      101.20    219.37 o 
  -3   2  21      159.57      196.57    163.66 o 
  -2   2  21       43.63      121.33    264.45 o 
 -18   3  21      189.28       61.62    151.51 o 
 -17   3  21        3.02       21.72    177.66 o 
 -16   3  21       35.54      -17.51    215.10 o 
 -15   3  21       95.69      174.72    223.18 o 
 -14   3  21       56.85      154.25    228.75 o 
 -13   3  21      308.60      246.03    236.27 o 
 -12   3  21       16.34       35.19    236.69 o 
 -11   3  21      141.00      202.00    242.29 o 
 -10   3  21        3.93      376.02    238.94 o 
  -9   3  21       30.23       42.58    240.29 o 
  -8   3  21      228.55       77.84    232.39 o 
  -7   3  21        0.34     -224.47    362.67 o 
  -6   3  21      170.98      114.42    225.49 o 
  -5   3  21       67.24        7.84    223.08 o 
  -4   3  21        5.99      305.52    216.80 o 
  -3   3  21        7.96      137.19    165.08 o 
  -2   3  21       56.64       40.37    205.83 o 
 -18   4  21       15.65      -85.93    209.26 o 
 -17   4  21       69.38      205.90    179.23 o 
 -16   4  21       20.03      -19.14    208.72 o 
 -15   4  21       12.39       14.92    218.45 o 
 -14   4  21      142.32      222.05    227.67 o 
 -13   4  21      187.42      356.23    226.63 o 
 -12   4  21       10.55      -62.88    235.48 o 
 -11   4  21       21.55      152.94    241.26 o 
 -10   4  21        3.25       50.94    232.41 o 
  -9   4  21      206.29      117.83    247.05 o 
  -8   4  21      143.49      267.50    244.43 o 
  -7   4  21        3.12      -27.87    235.02 o 
  -6   4  21        0.08      -34.38    229.04 o 
  -5   4  21       53.66       58.79    230.45 o 
  -4   4  21       28.70      120.02    166.49 o 
  -3   4  21       22.49       42.37    158.25 o 
  -2   4  21       53.40       51.91    208.36 o 
 -17   5  21       39.88       77.29    178.65 o 
 -16   5  21        4.23      -43.42    213.51 o 
 -15   5  21      134.44       39.93    213.44 o 
 -14   5  21      247.54      182.19    221.10 o 
 -13   5  21      577.87      490.25    244.70 o 
 -12   5  21      147.93      162.71    243.09 o 
 -11   5  21        8.84      178.57    246.78 o 
 -10   5  21       24.20      161.94    242.33 o 
  -9   5  21       17.17      225.26    248.00 o 
  -8   5  21       39.45       39.45    247.44 o 
  -7   5  21        4.63      233.97    241.10 o 
  -6   5  21      517.28      579.30    234.69 o 
  -5   5  21      327.53      367.90    227.11 o 
  -4   5  21       12.56      -73.87    167.74 o 
  -3   5  21        1.28       67.99    164.95 o 
 -17   6  21        0.07       90.49    156.10 o 
 -16   6  21      129.86      346.50    181.91 o 
 -15   6  21      393.80      242.30    223.17 o 
 -14   6  21        0.46       13.94    228.02 o 
 -13   6  21       63.86       -2.73    245.19 o 
 -12   6  21        0.41       67.75    248.81 o 
 -11   6  21      130.35      -22.64    247.55 o 
 -10   6  21      317.17      492.98    250.71 o 
  -9   6  21      148.95      227.64    243.51 o 
  -8   6  21      292.32      283.30    252.70 o 
  -7   6  21        0.09      295.80    248.66 o 
  -6   6  21       44.70        3.22    228.42 o 
  -5   6  21       33.09       56.10    224.93 o 
  -4   6  21      157.13      494.66    168.02 o 
  -3   6  21      205.25      345.91    170.16 o 
 -16   7  21       36.17      105.13    194.12 o 
 -15   7  21        8.67      -43.13    239.11 o 
 -14   7  21        1.49        5.38    251.66 o 
 -13   7  21       27.47      152.32    238.51 o 
 -12   7  21       55.92       65.58    251.03 o 
 -11   7  21      404.05      412.92    256.21 o 
 -10   7  21      177.78      187.68    263.76 o 
  -9   7  21        0.05      215.44    240.62 o 
  -8   7  21       48.65       37.83    251.79 o 
  -7   7  21       29.13      127.53    242.96 o 
  -6   7  21       87.54      318.01    368.45 o 
  -5   7  21       32.78      290.14    239.08 o 
  -4   7  21       83.26      106.34    169.07 o 
 -15   8  21      181.07      418.95    201.88 o 
 -14   8  21       39.02     -178.36    247.34 o 
 -13   8  21       21.99     -257.02    257.02 o 
 -12   8  21        0.05     -271.01    271.06 o 
 -11   8  21        9.43      225.64    385.05 o 
 -10   8  21       69.03      -29.77    260.09 o 
  -9   8  21        3.58     -195.17    261.06 o 
  -8   8  21       82.59       42.12    267.40 o 
  -7   8  21        2.41     -266.81    266.81 o 
  -6   8  21        8.71      180.60    241.33 o 
  -5   8  21        0.02      -34.36    166.90 o 
 -13   9  21      161.72     -103.05    262.80 o 
 -12   9  21      136.17       19.73    280.62 o 
 -11   9  21       13.70     -281.38    281.38 o 
 -10   9  21        0.81       18.68    422.90 o 
  -9   9  21       83.47      -83.57    271.25 o 
  -8   9  21       16.95      -56.30    269.25 o 
  -7   9  21       30.37       -2.58    271.79 o 
 -18   0  22      825.88      987.43    235.30 o 
 -17   0  22     1725.52     1740.65    315.18 o 
 -16   0  22      325.81      364.81    321.51 o 
 -15   0  22      190.27      536.76    321.24 o 
 -14   0  22      117.43     -107.34    326.20 o 
 -13   0  22      243.95      177.17    320.53 o 
 -12   0  22     2154.85     2283.48    350.07 o 
 -11   0  22     1291.97     1709.64    353.74 o 
 -10   0  22      311.17      543.76    360.94 o 
  -9   0  22      450.96      701.91    345.77 o 
  -8   0  22      141.07      312.62    363.27 o 
  -7   0  22      384.37      343.65    351.23 o 
  -6   0  22      150.29      270.38    337.65 o 
  -5   0  22      322.90      293.79    323.87 o 
  -4   0  22      860.90      884.53    253.53 o 
  -3   0  22      815.75      867.97    244.49 o 
 -18   1  22        8.32       21.93    152.55 o 
 -17   1  22      180.61      225.90    210.06 o 
 -16   1  22      593.46      553.94    220.98 o 
 -15   1  22      264.09      204.78    223.14 o 
 -14   1  22      172.10      208.70    237.79 o 
 -13   1  22      899.10     1032.44    231.93 o 
 -12   1  22      397.67       51.62    234.99 o 
 -11   1  22       23.44      257.39    235.58 o 
 -10   1  22       23.24      -50.07    261.12 o 
  -9   1  22        1.79     -182.97    248.03 o 
  -8   1  22     2244.39     2385.48    257.07 o 
  -7   1  22     3317.32     3395.05    259.71 o 
  -6   1  22     1037.14     1341.21    249.73 o 
  -5   1  22      149.68      255.62    234.70 o 
  -4   1  22       76.24      -56.23    173.29 o 
  -3   1  22     1247.34     1318.49    180.17 o 
 -18   2  22     1139.44     1207.10    159.04 o 
 -17   2  22     2232.75     2246.52    229.40 o 
 -16   2  22      602.56      569.01    221.89 o 
 -15   2  22       74.90      -53.08    227.47 o 
 -14   2  22       45.51     -142.69    243.55 o 
 -13   2  22      276.65      216.85    239.16 o 
 -12   2  22     1120.67      975.40    247.33 o 
 -11   2  22      327.24      362.71    269.28 o 
 -10   2  22        0.42      -63.79    241.04 o 
  -9   2  22       52.25      123.70    244.23 o 
  -8   2  22       12.32     -100.79    238.92 o 
  -7   2  22       88.69        0.48    237.40 o 
  -6   2  22      101.59      211.99    227.38 o 
  -5   2  22       54.69      -34.88    220.38 o 
  -4   2  22      461.50      536.80    174.33 o 
  -3   2  22      646.63      650.19    239.50 o 
 -18   3  22       12.39       -2.45    172.23 o 
 -17   3  22      180.37      180.68    213.67 o 
 -16   3  22      644.50      538.19    223.40 o 
 -15   3  22      700.74      577.35    229.79 o 
 -14   3  22      650.79     1737.56    934.78 o 
 -13   3  22      195.59       31.54    232.41 o 
 -12   3  22       46.21       25.92    244.05 o 
 -11   3  22        9.72     -146.26    233.82 o 
 -10   3  22       54.78      141.51    258.56 o 
  -9   3  22        5.30       60.57    243.77 o 
  -8   3  22      135.53      161.46    239.23 o 
  -7   3  22     1416.92     1192.79    253.43 o 
  -6   3  22      466.62      485.14    229.84 o 
  -5   3  22        2.35     -221.92    221.92 o 
  -4   3  22       43.29       10.15    167.25 o 
  -3   3  22      800.23     1218.10    362.90 o 
 -17   4  22     1342.48     1544.55    197.67 o 
 -16   4  22      214.37       69.11    227.47 o 
 -15   4  22       21.41      177.98    233.58 o 
 -14   4  22       72.23       23.12    224.40 o 
 -13   4  22      235.53      270.74    240.55 o 
 -12   4  22      718.32      631.50    238.29 o 
 -11   4  22      275.35      304.60    358.49 o 
 -10   4  22       55.82      173.65    234.97 o 
  -9   4  22      120.14      157.69    237.11 o 
  -8   4  22       38.20     -100.44    237.73 o 
  -7   4  22      156.00      233.63    248.38 o 
  -6   4  22      308.33      329.94    228.72 o 
  -5   4  22      437.82      602.85    234.74 o 
  -4   4  22      772.22      718.25    171.12 o 
 -17   5  22       28.75     -174.82    179.14 o 
 -16   5  22      288.12      271.54    225.92 o 
 -15   5  22      610.37      621.27    244.52 o 
 -14   5  22      517.95      732.47    240.01 o 
 -13   5  22      318.88      409.82    251.98 o 
 -12   5  22      133.62      162.35    253.26 o 
 -11   5  22        0.71     -152.19    259.86 o 
 -10   5  22      224.06      280.80    238.82 o 
  -9   5  22      408.02      553.74    255.02 o 
  -8   5  22      930.36      751.23    249.49 o 
  -7   5  22     1685.19     1717.56    251.78 o 
  -6   5  22      699.70      736.22    240.65 o 
  -5   5  22       34.06      135.42    240.74 o 
  -4   5  22        0.55      196.78    173.32 o 
 -16   6  22       54.21      105.70    231.61 o 
 -15   6  22        5.07      -66.50    242.22 o 
 -14   6  22      136.09       92.62    229.31 o 
 -13   6  22      169.93      292.74    256.71 o 
 -12   6  22      395.79      613.26    261.21 o 
 -11   6  22      822.64     1141.45    423.60 o 
 -10   6  22      874.71     1259.14    254.75 o 
  -9   6  22      727.21      730.89    254.37 o 
  -8   6  22      202.78      204.65    239.53 o 
  -7   6  22       33.29       85.03    251.18 o 
  -6   6  22      511.68      422.41    242.04 o 
  -5   6  22     1425.79     1921.25    187.19 o 
 -15   7  22      939.82     1346.94    244.49 o 
 -14   7  22      625.99      825.42    247.95 o 
 -13   7  22      218.40      174.53    244.69 o 
 -12   7  22        9.05      312.03    255.69 o 
 -11   7  22       56.19      107.81    255.30 o 
 -10   7  22      310.29      384.10    392.52 o 
  -9   7  22      290.03      445.05    266.52 o 
  -8   7  22      515.30      734.21    321.42 o 
  -7   7  22      583.80      850.89    261.23 o 
  -6   7  22      188.51     -126.94    247.89 o 
 -14   8  22      171.37       45.13    236.40 o 
 -13   8  22      150.06     -160.90    272.62 o 
 -12   8  22       26.59      -23.02    274.43 o 
 -11   8  22      357.90      594.52    271.09 o 
 -10   8  22      357.85      191.52    276.83 o 
  -9   8  22      125.49      123.68    274.96 o 
  -8   8  22       20.62      268.27    239.84 o 
  -7   8  22        3.00      105.40    328.81 o 
 -17   1  23       37.00     6669.87   3708.70 o 
 -16   1  23      233.89      144.14    233.82 o 
 -15   1  23      149.02      -94.75    234.80 o 
 -14   1  23        3.64       85.52    238.26 o 
 -13   1  23       30.10       65.37    244.95 o 
 -12   1  23       17.34     -165.31    245.11 o 
 -11   1  23       80.21        7.35    245.68 o 
 -10   1  23       17.80      -33.97    244.85 o 
  -9   1  23       27.46      -55.64    244.84 o 
  -8   1  23       22.53     -151.57    250.75 o 
  -7   1  23        4.16       52.00    247.42 o 
  -6   1  23       20.10       92.46    247.54 o 
  -5   1  23        7.59      118.58    244.86 o 
 -17   2  23        2.86       68.91    199.69 o 
 -16   2  23      149.01      360.88    223.75 o 
 -15   2  23       15.97        2.03    239.77 o 
 -14   2  23       10.07      -78.71    234.05 o 
 -13   2  23       10.70      -42.47    245.14 o 
 -12   2  23      203.07      185.81    252.16 o 
 -11   2  23      337.27      171.84    235.98 o 
 -10   2  23        0.16       13.49    254.89 o 
  -9   2  23        0.29      -34.83    253.62 o 
  -8   2  23       50.50      205.95    251.71 o 
  -7   2  23       23.93       -9.00    230.34 o 
  -6   2  23        3.68      245.07    238.79 o 
  -5   2  23       92.39      182.15    242.95 o 
 -17   3  23       12.71     -120.93    223.86 o 
 -16   3  23      220.07      337.99    230.83 o 
 -15   3  23        0.61       68.07    229.41 o 
 -14   3  23      204.59      285.97    243.87 o 
 -13   3  23        0.84     -101.36    247.06 o 
 -12   3  23        2.57      115.56    258.12 o 
 -11   3  23       93.90      132.55    244.48 o 
 -10   3  23       31.90       91.82    258.02 o 
  -9   3  23      220.73       44.20    245.46 o 
  -8   3  23       14.60      177.47    248.03 o 
  -7   3  23        7.77     -139.79    240.34 o 
  -6   3  23        2.57      307.58    352.66 o 
  -5   3  23       26.05      -69.21    232.18 o 
 -17   4  23        0.52     -164.01    236.32 o 
 -16   4  23        7.04      -59.45    238.90 o 
 -15   4  23       12.00       93.91    239.93 o 
 -14   4  23      195.22      293.06    236.31 o 
 -13   4  23      219.06      105.07    238.02 o 
 -12   4  23       43.98     -199.17    247.89 o 
 -11   4  23       38.15      -41.91    242.49 o 
 -10   4  23       20.34      -61.54    241.88 o 
  -9   4  23        1.73       92.11    233.48 o 
  -8   4  23        9.41       63.25    361.96 o 
  -7   4  23      247.24      347.91    312.53 o 
  -6   4  23      378.76      623.37    237.59 o 
 -16   5  23       84.00      205.43    292.43 o 
 -15   5  23       33.82     -177.85    242.56 o 
 -14   5  23      196.22       46.32    245.09 o 
 -13   5  23       34.00      -38.85    246.82 o 
 -12   5  23       10.59      470.21    257.96 o 
 -11   5  23      137.07      272.49    259.11 o 
 -10   5  23        9.21       70.57    247.86 o 
  -9   5  23      352.92      523.63    240.06 o 
  -8   5  23      120.97      205.94    237.14 o 
  -7   5  23       10.43     -137.38    256.78 o 
  -6   5  23        9.78     -154.28    241.02 o 
 -15   6  23        2.71      454.37    240.27 o 
 -14   6  23      214.64      298.03    253.53 o 
 -13   6  23       59.21      -45.97    270.35 o 
 -12   6  23      114.47      285.26    273.33 o 
 -11   6  23      105.07       26.41    260.74 o 
 -10   6  23       10.52       26.74    264.40 o 
  -9   6  23       33.81       34.06    253.24 o 
  -8   6  23       11.25      112.91    253.86 o 
  -7   6  23      114.13      -13.03    239.14 o 
 -14   7  23        0.72     -195.84    361.02 o 
 -13   7  23        2.75      138.89    252.45 o 
 -12   7  23       44.33      152.39    255.66 o 
 -11   7  23      108.85      -99.54    263.60 o 
 -10   7  23       18.08      144.27    240.25 o 
  -9   7  23       29.82     -201.70    353.79 o 
 -17   0  24       67.40      244.00    330.35 o 
 -16   0  24      116.22      -24.83    342.00 o 
 -15   0  24       48.43      205.11    374.08 o 
 -14   0  24      156.13      107.00    353.25 o 
 -13   0  24     1694.83     1651.73    357.87 o 
 -12   0  24      641.18      719.66    372.54 o 
 -11   0  24        6.54      107.03    377.33 o 
 -10   0  24       26.80      218.87    388.59 o 
  -9   0  24     1084.77     1431.80    393.27 o 
  -8   0  24     4192.87     4592.67    418.66 o 
  -7   0  24     1574.22     1591.52    351.15 o 
  -6   0  24      103.93     -251.11    353.48 o 
 -17   1  24      364.43      584.40    245.11 o 
 -16   1  24        2.11       15.81    237.92 o 
 -15   1  24        3.78     -168.91    233.06 o 
 -14   1  24       49.89      162.79    253.18 o 
 -13   1  24      203.76      314.24    253.32 o 
 -12   1  24      910.14     1206.33    256.49 o 
 -11   1  24      881.13      953.52    254.22 o 
 -10   1  24      577.83      579.39    248.01 o 
  -9   1  24      204.21      106.23    249.90 o 
  -8   1  24        3.24       56.26    244.59 o 
  -7   1  24      515.99      566.97    301.78 o 
  -6   1  24      816.54      883.35    264.09 o 
 -16   2  24      139.44       38.78    234.82 o 
 -15   2  24       64.17      260.86    317.48 o 
 -14   2  24      297.19      523.50    256.50 o 
 -13   2  24     1050.38     1336.16    260.97 o 
 -12   2  24      356.73      273.72    262.02 o 
 -11   2  24        0.15       11.31    247.28 o 
 -10   2  24        1.91      -17.26    294.31 o 
  -9   2  24      626.60      615.70    266.40 o 
  -8   2  24     2225.70     2321.47    269.85 o 
  -7   2  24      939.61      867.11    251.32 o 
 -16   3  24       65.38      120.39    236.28 o 
 -15   3  24       45.35     -112.06    246.79 o 
 -14   3  24        0.05      125.82    250.34 o 
 -13   3  24      235.29      476.04    255.02 o 
 -12   3  24      392.82      308.76    253.41 o 
 -11   3  24      248.41      353.99    263.76 o 
 -10   3  24      147.18      308.44    259.20 o 
  -9   3  24       56.75     -201.55    252.12 o 
  -8   3  24        6.85      231.53    266.21 o 
  -7   3  24      553.27      541.47    238.10 o 
 -15   4  24       52.21      269.74    249.10 o 
 -14   4  24      430.40      673.48    246.07 o 
 -13   4  24      940.60      826.74    249.88 o 
 -12   4  24      230.22      305.08    245.41 o 
 -11   4  24        1.84      -41.59    269.14 o 
 -10   4  24       77.37      145.02    248.51 o 
  -9   4  24      727.40      757.85    247.95 o 
  -8   4  24     1609.62     1461.72    261.14 o 
 -14   5  24        0.31       88.72    230.45 o 
 -13   5  24      125.16      161.22    326.06 o 
 -12   5  24      471.94      749.09    250.43 o 
 -11   5  24     1223.02     1534.50    280.26 o 
 -10   5  24     1240.90     1272.29    254.42 o 
  -9   5  24      586.58      701.71    259.90 o 
 -15   1  25        1.65        6.74    233.32 o 
 -14   1  25        0.14     -139.88    258.13 o 
 -13   1  25       40.57      133.66    257.56 o 
 -12   1  25       73.22       98.29    245.24 o 
 -11   1  25       49.55      110.77    276.47 o 
 -10   1  25        1.29      150.78    280.27 o 
  -9   1  25       10.05      135.22    276.88 o 
 -15   2  25       31.20      145.41    257.90 o 
 -14   2  25        4.19     -213.28    266.42 o 
 -13   2  25        2.25      151.47    272.11 o 
 -12   2  25       20.33     -145.35    259.62 o 
 -11   2  25        0.03        9.93    255.91 o 
 -10   2  25       87.74     -168.18    243.40 o 
  -9   2  25       17.88     -109.75    352.19 o 
 -14   3  25       77.46      118.69    244.06 o 
 -13   3  25       19.64      224.87    254.03 o 
 -12   3  25       88.66      251.71    254.93 o 
 -11   3  25       82.07       66.96    262.33 o 
                                                 
